# Supplementary material for: Gene Expression Patterns of Dengue Virus-Infected Children from Nicaragua Reveal a Distinct Signature of Increased Metabolism
Source: PLoS Negl Trop Dis. 2010 Jun 15;4(6):e710. doi: 10.1371/journal.pntd.0000710 (PMC2886038; doi:10.1371/journal.pntd.0000710)
Supplement: Table S1 — Gene Ontology (GO) analysis of the biological processes and molecular functions that are over-represented by a set of 61 genes that could be related to shock because they contribute towards the top 5% of the positive variance explained by PCA2. (0.01 MB XLS) [file pntd.0000710.s002.xls]

## Sheet: Sheet1
Biological Process	(P-value)	Expected	Observed	Gene Symbols
Protein biosynthesis	1.85e-05	1.39	11	MRPL40, MRPL32, MRPL3, MRPS33, MRPS18C, RPL26L1, SSR1, MRPS22, MRPS23, MRPL22, HBS1L
Protein metabolism and modification	9.59e-05	7.17	21	MRPL40, MRPL32, MRPL3, PSMA6, MRPS33, C1GALT1C1, MRPS18C, HSPE1, CASP3, RPL26L1, UBE2N, CCT2, SPCS3, PSMA3, SSR1, MRPS22, MRPS23, MRPL22, HBS1L, PSMD14, unassigned
Molecular Function	(P-value)	Expected	Observed	Gene Symbols
Ribosomal protein	0.000234	1.1	9	MRPL40, MRPL32, MRPL3, MRPS33, MRPS18C, RPL26L1, MRPS22, MRPS23, MRPL22,
Nuleic acid binding	0.0615	6.72	15	MRPL40, MRPL32, DDX50, MRPL3, MCEE, MRPS33, ORC3L, MRPS18C, RTCD1, RPL26L1, MRPS22, MRPS23, MRPL22, HBS1L, STAG1
