# Supplementary material for: Gene Expression Patterns of Dengue Virus-Infected Children from Nicaragua Reveal a Distinct Signature of Increased Metabolism
Source: PLoS Negl Trop Dis. 2010 Jun 15;4(6):e710. doi: 10.1371/journal.pntd.0000710 (PMC2886038; doi:10.1371/journal.pntd.0000710)
Supplement: Table S2 — Identification of genes that are significantly upregulated in acute DF samples relative to convalescent samples by two-way supervised comparisons using SAM. (0.10 MB XLS) [file pntd.0000710.s003.xls]

## Sheet: Supp Table 2 (DF)
DF
Symbol	Fold Upregulated	Gene Name
TYMS	8.73145	THYMIDYLATE SYNTHETASE
CCNB1	6.48212	CYCLIN B1
CD38	5.62079	CD38 ANTIGEN (P45)
IGLJ3	5.40878	IMMUNOGLOBULIN LAMBDA JOINING 3
IGHV1OR15-1	5.20515	IMMUNOGLOBULIN HEAVY VARIABLE 1-2
LOC390712	5.17999	SIMILAR TO IG HEAVY CHAIN V-III REGION VH26 PRECURSOR
KIAA0101	4.89547	KIAA0101
SLC25A23	4.50791	SOLUTE CARRIER FAMILY 25 (MITOCHONDRIAL CARRIER; PHOSPHATE CARRIER), MEMBER 23
NUSAP1	4.37623	NUCLEOLAR AND SPINDLE ASSOCIATED PROTEIN 1
H2AFX	4.2267	H2A HISTONE FAMILY, MEMBER X
IGHG3	4.19362	IMMUNOGLOBULIN HEAVY CONSTANT GAMMA 3 (G3M MARKER)
UAP1	4.06018	UDP-N-ACTEYLGLUCOSAMINE PYROPHOSPHORYLASE 1
KDELR2	4.0525	KDEL (LYS-ASP-GLU-LEU) ENDOPLASMIC RETICULUM PROTEIN RETENTION RECEPTOR 2
FKBP11	3.75164	FK506 BINDING PROTEIN 11, 19 KDA
MLF1IP	3.73672	MLF1 INTERACTING PROTEIN
HSP90B1	3.71968	HEAT SHOCK PROTEIN 90KDA BETA (GRP94), MEMBER 1
C6ORF173	3.63448	CHROMOSOME 6 OPEN READING FRAME 173
IGLV@	3.62591	IMMUNOGLOBULIN LAMBDA VARIABLE GROUP
DONSON	3.60078	DOWNSTREAM NEIGHBOR OF SON
PCNA	3.59523	PROLIFERATING CELL NUCLEAR ANTIGEN
GMNN	3.56717	GEMININ, DNA REPLICATION INHIBITOR
C14ORF68	3.54192	CHROMOSOME 14 OPEN READING FRAME 68
SEC11C	3.53312	SEC11-LIKE 3 (S. CEREVISIAE)
CENPM	3.50271	CHROMOSOME 22 OPEN READING FRAME 18
ARMET	3.43889	ARGININE-RICH, MUTATED IN EARLY STAGE TUMORS
LOC91316	3.33094	8->SIMILAR TO BK246H3.1 (IMMUNOGLOBULIN LAMBDA-LIKE POLYPEPTIDE 1, PRE-B-CELL SPECIFIC)
STMN1	3.29461	STATHMIN 1/ONCOPROTEIN 18
MGC24039	3.28709	HYPOTHETICAL PROTEIN MGC24039
UBE2J1	3.28629	UBIQUITIN-CONJUGATING ENZYME E2, J1 (UBC6 HOMOLOG, YEAST)
PTTG1	3.26971	PITUITARY TUMOR-TRANSFORMING 1
IGKV1D-13	3.25197	IMMUNOGLOBULIN KAPPA VARIABLE 1D-13
GINS2	3.19442	DNA REPLICATION COMPLEX GINS PROTEIN PSF2
XBP1	3.16901	X-BOX BINDING PROTEIN 1
UBE2T	3.16694	UBIQUITIN-CONJUGATING ENZYME E2T (PUTATIVE)
SPCS3	3.16049	SIGNAL PEPTIDASE COMPLEX SUBUNIT 3 HOMOLOG (S. CEREVISIAE)
ITM2C	3.15217	INTEGRAL MEMBRANE PROTEIN 2C
BIRC5	3.14422	BACULOVIRAL IAP REPEAT-CONTAINING 5 (SURVIVIN)
LOC390714	3.11901	SIMILAR TO IG HEAVY CHAIN V-III REGION VH26 PRECURSOR
FANCI	3.11103	KIAA1794
FAM14B	3.07993	FAMILY WITH SEQUENCE SIMILARITY 14, MEMBER B
C9ORF140	3.07035	CHROMOSOME 9 OPEN READING FRAME 140
PIF1	3.0598	CHROMOSOME 15 OPEN READING FRAME 20
SPAG5	3.03463	SPERM ASSOCIATED ANTIGEN 5
MYBL2	2.98742	V-MYB MYELOBLASTOSIS VIRAL ONCOGENE HOMOLOG (AVIAN)-LIKE 2
C19ORF10	2.98315	CHROMOSOME 19 OPEN READING FRAME 10
DNAJB11	2.91711	DNAJ (HSP40) HOMOLOG, SUBFAMILY B, MEMBER 11
FABP5	2.90922	FATTY ACID BINDING PROTEIN 5 (PSORIASIS-ASSOCIATED)
C18ORF24	2.88511	CHROMOSOME 18 OPEN READING FRAME 24
SRPRB	2.86956	SIGNAL RECOGNITION PARTICLE RECEPTOR, B SUBUNIT
TNFRSF17	2.81203	TUMOR NECROSIS FACTOR RECEPTOR SUPERFAMILY, MEMBER 17
HIST2H4B	2.80071	H4 HISTONE, FAMILY 2
UBE2C	2.80055	UBIQUITIN-CONJUGATING ENZYME E2C
RPN2	2.79975	RIBOPHORIN II
SLC1A4	2.78263	SOLUTE CARRIER FAMILY 1 (GLUTAMATE/NEUTRAL AMINO ACID TRANSPORTER), MEMBER 4
OPTC	2.76635	OPTICIN
PPIB	2.74799	PEPTIDYLPROLYL ISOMERASE B (CYCLOPHILIN B)
TXNDC11	2.74191	THIOREDOXIN DOMAIN CONTAINING 11
MCM4	2.73068	MCM4 MINICHROMOSOME MAINTENANCE DEFICIENT 4 (S. CEREVISIAE)
CCNB2	2.72921	CYCLIN B2
MCM7	2.71066	MCM7 MINICHROMOSOME MAINTENANCE DEFICIENT 7 (S. CEREVISIAE)
KPNA2	2.69595	KARYOPHERIN ALPHA 2 (RAG COHORT 1, IMPORTIN ALPHA 1)
DHFR	2.65562	DIHYDROFOLATE REDUCTASE
SDF2L1	2.65417	STROMAL CELL-DERIVED FACTOR 2-LIKE 1
IDH2	2.64904	ISOCITRATE DEHYDROGENASE 2 (NADP+), MITOCHONDRIAL
CKS2	2.63895	CDC28 PROTEIN KINASE REGULATORY SUBUNIT 2
MYL6B	2.63751	MYOSIN LIGHT CHAIN 1 SLOW A
DDOST	2.6372	DOLICHYL-DIPHOSPHOOLIGOSACCHARIDE-PROTEIN GLYCOSYLTRANSFERASE
RNASEH2A	2.62987	RIBONUCLEASE H2, LARGE SUBUNIT
SEC61G	2.61737	SEC61 GAMMA SUBUNIT
CCDC34	2.61617	HYPOTHETICAL PROTEIN AF301222
KIAA0125	2.60861	KIAA0125
MCM6	2.56776	MCM6 MINICHROMOSOME MAINTENANCE DEFICIENT 6 (MIS5 HOMOLOG, S. POMBE) (S. CEREVISIAE)
ABCB9	2.50727	ATP-BINDING CASSETTE, SUB-FAMILY B (MDR/TAP), MEMBER 9
IRF4	2.50227	INTERFERON REGULATORY FACTOR 4
HIST1H1C	2.49269	HISTONE 1, H1C
RRM1	2.49244	RIBONUCLEOTIDE REDUCTASE M1 POLYPEPTIDE
SLC35B1	2.47633	SOLUTE CARRIER FAMILY 35, MEMBER B1
MAGED1	2.46751	MELANOMA ANTIGEN FAMILY D, 1
PDIA4	2.44943	PROTEIN DISULFIDE ISOMERASE FAMILY A, MEMBER 4
RUVBL2	2.43641	RUVB-LIKE 2 (E. COLI)
DCPS	2.42867	DECAPPING ENZYME, SCAVENGER
AKAP2	2.42356	A KINASE (PRKA) ANCHOR PROTEIN 2
GMPPB	2.41668	GDP-MANNOSE PYROPHOSPHORYLASE B
ARF4	2.40349	ADP-RIBOSYLATION FACTOR 4
PDXK	2.40119	PYRIDOXAL (PYRIDOXINE, VITAMIN B6) KINASE
HIST2H4B	2.3977	H4 HISTONE, FAMILY 2
PREB	2.38416	PROLACTIN REGULATORY ELEMENT BINDING
C20ORF59	2.3765	CHROMOSOME 20 OPEN READING FRAME 59
SSR1	2.36564	SIGNAL SEQUENCE RECEPTOR, ALPHA (TRANSLOCON-ASSOCIATED PROTEIN ALPHA)
PGM3	2.36317	PHOSPHOGLUCOMUTASE 3
RFC4	2.35938	REPLICATION FACTOR C (ACTIVATOR 1) 4, 37KDA
D15WSU75E	2.35004	DNA SEGMENT, CHR 15, WAYNE STATE UNIVERSITY 75, EXPRESSED
IGHM	2.34692	IMMUNOGLOBULIN HEAVY LOCUS
PDIA5	2.31133	PROTEIN DISULFIDE ISOMERASE FAMILY A, MEMBER 5
GMPPA	2.30888	GDP-MANNOSE PYROPHOSPHORYLASE A
TUBG1	2.30837	TUBULIN, GAMMA 1
DNAJC3	2.30731	DNAJ (HSP40) HOMOLOG, SUBFAMILY C, MEMBER 3
IDH3A	2.29158	ISOCITRATE DEHYDROGENASE 3 (NAD+) ALPHA
PXMP2	2.28734	PEROXISOMAL MEMBRANE PROTEIN 2, 22KDA
MRPL37	2.2829	MITOCHONDRIAL RIBOSOMAL PROTEIN L37
CLPTM1L	2.26113	CISPLATIN RESISTANCE RELATED PROTEIN CRR9P
CRELD2	2.25954	CYSTEINE-RICH WITH EGF-LIKE DOMAINS 2
HIST2H4B	2.25317	H4 HISTONE, FAMILY 2
PCBP3	2.24349	POLY(RC) BINDING PROTEIN 3
MCM2	2.24091	MCM2 MINICHROMOSOME MAINTENANCE DEFICIENT 2, MITOTIN (S. CEREVISIAE)
MCM5	2.2302	MCM5 MINICHROMOSOME MAINTENANCE DEFICIENT 5, CELL DIVISION CYCLE 46 (S. CEREVISIAE)
SLC35F2	2.22293	SOLUTE CARRIER FAMILY 35, MEMBER F2
FH	2.21998	FUMARATE HYDRATASE
P2RX5	2.21881	PURINERGIC RECEPTOR P2X, LIGAND-GATED ION CHANNEL, 5
ALG5	2.21747	ASPARAGINE-LINKED GLYCOSYLATION 5 HOMOLOG (YEAST, DOLICHYL-PHOSPHATE BETA-GLUCOSYLTRANSFERASE)
GOT1	2.20612	GLUTAMIC-OXALOACETIC TRANSAMINASE 1, SOLUBLE (ASPARTATE AMINOTRANSFERASE 1)
AVEN	2.19974	APOPTOSIS, CASPASE ACTIVATION INHIBITOR
VARS	2.19692	VALYL-TRNA SYNTHETASE
IGHV3OR16-8	2.19291	SIMILAR TO IG HEAVY CHAIN V-III REGION VH26 PRECURSOR
DSN1	2.18972	CHROMOSOME 20 OPEN READING FRAME 172
UCK2	2.18689	URIDINE-CYTIDINE KINASE 2
NASP	2.18667	NUCLEAR AUTOANTIGENIC SPERM PROTEIN (HISTONE-BINDING)
TOR3A	2.18234	TORSIN FAMILY 3, MEMBER A
HINT2	2.18213	HISTIDINE TRIAD NUCLEOTIDE BINDING PROTEIN 2
CCDC90A	2.17234	CHROMOSOME 6 OPEN READING FRAME 79
HIST2H4B	2.17178	H4 HISTONE, FAMILY 2
UBE2S	2.17093	UBIQUITIN-CONJUGATING ENZYME E2S
APOBEC3C	2.1709	APOLIPOPROTEIN B MRNA EDITING ENZYME, CATALYTIC POLYPEPTIDE-LIKE 3B
CALU	2.1699	CALUMENIN
HIST2H3PS2	2.16918	HISTONE 1, H2BD
PSMB2	2.15915	PROTEASOME (PROSOME, MACROPAIN) SUBUNIT, BETA TYPE, 2
AHCY	2.15789	S-ADENOSYLHOMOCYSTEINE HYDROLASE
CD59	2.13563	CD59 ANTIGEN, COMPLEMENT REGULATORY PROTEIN
STOML2	2.13152	STOMATIN (EPB72)-LIKE 2
EBP	2.12293	EMOPAMIL BINDING PROTEIN (STEROL ISOMERASE)
DTYMK	2.12162	DEOXYTHYMIDYLATE KINASE (THYMIDYLATE KINASE)
PAICS	2.12134	PHOSPHORIBOSYLAMINOIMIDAZOLE CARBOXYLASE, PHOSPHORIBOSYLAMINOIMIDAZOLE SUCCINOCARBOXAMIDE SYNTHETASE
TMEM106C	2.1211	TRANSMEMBRANE PROTEIN 106C
DNAJC15	2.11503	DNAJ (HSP40) HOMOLOG, SUBFAMILY C, MEMBER 15
RPN1	2.11486	RIBOPHORIN I
COX5A	2.1112	CYTOCHROME C OXIDASE SUBUNIT VA
EDEM2	2.1096	CHROMOSOME 20 OPEN READING FRAME 31
GZMB	2.10931	GRANZYME B (GRANZYME 2, CYTOTOXIC T-LYMPHOCYTE-ASSOCIATED SERINE ESTERASE 1)
ZWILCH	2.09868	ZWILCH, KINETOCHORE ASSOCIATED, HOMOLOG (DROSOPHILA)
ISG20	2.09771	INTERFERON STIMULATED EXONUCLEASE GENE 20KDA
PRMT5	2.09473	PROTEIN ARGININE METHYLTRANSFERASE 5
UBE2G1	2.09034	UBIQUITIN-CONJUGATING ENZYME E2G 1 (UBC7 HOMOLOG, YEAST)
C2ORF30	2.08573	CHROMOSOME 2 OPEN READING FRAME 30
C19ORF48	2.0821	MULTIDRUG RESISTANCE-RELATED PROTEIN
OR7E31P	2.08118	OLFACTORY RECEPTOR, FAMILY 7, SUBFAMILY E, MEMBER 31 PSEUDOGENE
LGMN	2.08059	LEGUMAIN
SSR3	2.07862	SIGNAL SEQUENCE RECEPTOR, GAMMA (TRANSLOCON-ASSOCIATED PROTEIN GAMMA)
RNU2	2.06695	RNA, U2 SMALL NUCLEAR
KIAA0746	2.06267	KIAA0746 PROTEIN
ANKRD39	2.06221	ANKYRIN REPEAT DOMAIN 39
SEC61B	2.05831	SEC61 BETA SUBUNIT
RACGAP1	2.0573	RAC GTPASE ACTIVATING PROTEIN 1
PSMD8	2.0449	PROTEASOME (PROSOME, MACROPAIN) 26S SUBUNIT, NON-ATPASE, 8
FDPSL2B	2.03477	SIMILAR TO FARNESYL PYROPHOSPHATE SYNTHETASE (FPP SYNTHETASE) (FPS) (FARNESYL DIPHOSPHATE SYNTHETASE)
DDX11	2.03302	DEAD/H (ASP-GLU-ALA-ASP/HIS) BOX POLYPEPTIDE 11 (CHL1-LIKE HELICASE HOMOLOG, S. CEREVISIAE)
RNASEH2C	2.03187	AYP1 PROTEIN
SPCS1	2.02896	SIGNAL PEPTIDASE COMPLEX SUBUNIT 1 HOMOLOG (S. CEREVISIAE)
CSE1L	2.02443	CSE1 CHROMOSOME SEGREGATION 1-LIKE (YEAST)
APOBEC3C	2.02438	APOLIPOPROTEIN B MRNA EDITING ENZYME, CATALYTIC POLYPEPTIDE-LIKE 3B
LRRC59	2.02431	LEUCINE RICH REPEAT CONTAINING 59
ADA	2.02379	ADENOSINE DEAMINASE
RANBP1	2.02068	RAN BINDING PROTEIN 1
CD27	2.02035	TUMOR NECROSIS FACTOR RECEPTOR SUPERFAMILY, MEMBER 7
PSMB6	2.019	PROTEASOME (PROSOME, MACROPAIN) SUBUNIT, BETA TYPE, 6
HADH	2.01286	L-3-HYDROXYACYL-COENZYME A DEHYDROGENASE, SHORT CHAIN
SLAMF7	2.01197	SLAM FAMILY MEMBER 7
CHAF1A	2.00736	CHROMATIN ASSEMBLY FACTOR 1, SUBUNIT A (P150)
EBNA1BP2	2.00682	EBNA1 BINDING PROTEIN 2
TRUB2	2.0067	TRUB PSEUDOURIDINE (PSI) SYNTHASE HOMOLOG 2 (E. COLI)
TPM4	2.00471	TROPOMYOSIN 4
ZNF593	2.00437	ZINC FINGER PROTEIN 593
NDUFA7	2.00381	NADH DEHYDROGENASE (UBIQUINONE) 1 ALPHA SUBCOMPLEX, 7, 14.5KDA
MTHFD1L	2.00127	METHYLENETETRAHYDROFOLATE DEHYDROGENASE (NADP+ DEPENDENT) 1-LIKE
GARS	2.00103	GLYCYL-TRNA SYNTHETASE
ETFB	2.00069	ELECTRON-TRANSFER-FLAVOPROTEIN, BETA POLYPEPTIDE
RPLP0	1.99895	RIBOSOMAL PROTEIN, LARGE, P0
ACOT7	1.99808	ACYL-COA THIOESTERASE 7
CLDN7	1.99249	CLAUDIN 7
ASB16	1.99159	ANKYRIN REPEAT AND SOCS BOX-CONTAINING 16
SNX17	1.98907	SORTING NEXIN 17
LOC389842	1.9839	SIMILAR TO RAN-SPECIFIC GTPASE-ACTIVATING PROTEIN (RAN BINDING PROTEIN 1) (RANBP1)
SSR4	1.98313	SIGNAL SEQUENCE RECEPTOR, DELTA (TRANSLOCON-ASSOCIATED PROTEIN DELTA)
COG8	1.97916	COMPONENT OF OLIGOMERIC GOLGI COMPLEX 8
SHMT2	1.97431	SERINE HYDROXYMETHYLTRANSFERASE 2 (MITOCHONDRIAL)
EPRS	1.97139	GLUTAMYL-PROLYL-TRNA SYNTHETASE
NUDT21	1.97126	NUDIX (NUCLEOSIDE DIPHOSPHATE LINKED MOIETY X)-TYPE MOTIF 21
NDUFS8	1.97074	NADH DEHYDROGENASE (UBIQUINONE) FE-S PROTEIN 8, 23KDA (NADH-COENZYME Q REDUCTASE)
GOT2	1.97034	GLUTAMIC-OXALOACETIC TRANSAMINASE 2, MITOCHONDRIAL (ASPARTATE AMINOTRANSFERASE 2)
ASNS	1.96373	ASPARAGINE SYNTHETASE
SEC61A1	1.96341	SEC61 ALPHA 1 SUBUNIT (S. CEREVISIAE)
C16ORF33	1.96105	CHROMOSOME 16 OPEN READING FRAME 33
BCL2L12	1.95889	BCL2-LIKE 12 (PROLINE RICH)
CRTC1	1.95627	CREB REGULATED TRANSCRIPTION COACTIVATOR 1
FAHD2A	1.95235	FUMARYLACETOACETATE HYDROLASE DOMAIN CONTAINING 2A
TRAPPC6A	1.94959	TRAFFICKING PROTEIN PARTICLE COMPLEX 6A
ATP5G3	1.94528	ATP SYNTHASE, H+ TRANSPORTING, MITOCHONDRIAL F0 COMPLEX, SUBUNIT C3 (SUBUNIT 9)
C2ORF33	1.94503	CHROMOSOME 2 OPEN READING FRAME 33
STT3A	1.94412	STT3, SUBUNIT OF THE OLIGOSACCHARYLTRANSFERASE COMPLEX, HOMOLOG A (S. CEREVISIAE)
SNRPA1	1.94266	SMALL NUCLEAR RIBONUCLEOPROTEIN POLYPEPTIDE A'
MTHFD1	1.94251	METHYLENETETRAHYDROFOLATE DEHYDROGENASE (NADP+ DEPENDENT) 1, METHENYLTETRAHYDROFOLATE CYCLOHYDROLASE
TUBA1C	1.94017	TUBULIN, ALPHA, UBIQUITOUS
MRPS18A	1.93948	MITOCHONDRIAL RIBOSOMAL PROTEIN S18A
MPG	1.93679	N-METHYLPURINE-DNA GLYCOSYLASE
LOC391075	1.93545	SIMILAR TO GLYCERALDEHYDE-3-PHOSPHATE DEHYDROGENASE, LIVER (GAPDH)
CYCSL1	1.93525	CYTOCHROME C, SOMATIC-LIKE 1
RP11-217H1.1	1.93384	IMPLANTATION-ASSOCIATED PROTEIN
AURKAIP1	1.9327	AURORA KINASE A INTERACTING PROTEIN 1
CREB3	1.93269	CAMP RESPONSIVE ELEMENT BINDING PROTEIN 3
ATPBD1B	1.93065	ATP BINDING DOMAIN 1 FAMILY, MEMBER B
CCDC47	1.92801	COILED-COIL DOMAIN CONTAINING 47
TUBB2C	1.92662	TUBULIN, BETA 2C
GYG1	1.92577	GLYCOGENIN 1
MRPS15	1.9255	MITOCHONDRIAL RIBOSOMAL PROTEIN S15
HIST2H4B	1.92274	H4 HISTONE, FAMILY 2
MYCBP	1.92127	C-MYC BINDING PROTEIN
AQP3	1.92094	AQUAPORIN 3 (GILL BLOOD GROUP)
CD320	1.92022	CD320 ANTIGEN
PSME2	1.91488	PROTEASOME (PROSOME, MACROPAIN) ACTIVATOR SUBUNIT 2 (PA28 BETA)
C15ORF23	1.91214	CHROMOSOME 15 OPEN READING FRAME 23
NDUFB7	1.9121	NADH DEHYDROGENASE (UBIQUINONE) 1 BETA SUBCOMPLEX, 7, 18KDA
ICMT	1.91202	ISOPRENYLCYSTEINE CARBOXYL METHYLTRANSFERASE
DERL2	1.9112	DER1-LIKE DOMAIN FAMILY, MEMBER 2
NDUFB10	1.90594	NADH DEHYDROGENASE (UBIQUINONE) 1 BETA SUBCOMPLEX, 10, 22KDA
ATAD3B	1.90449	KIAA1273 PROTEIN
LDHA	1.90415	LACTATE DEHYDROGENASE A
RFT1	1.90197	RFT1 HOMOLOG (S. CEREVISIAE)
KIF22	1.90175	KINESIN FAMILY MEMBER 22
BOLA3	1.89904	BOLA-LIKE 3 (E. COLI)
GALM	1.89318	GALACTOSE MUTAROTASE (ALDOSE 1-EPIMERASE)
NME1	1.8911	NON-METASTATIC CELLS 1, PROTEIN (NM23A) EXPRESSED IN
BLNK	1.8903	B-CELL LINKER
IFI35	1.88858	INTERFERON-INDUCED PROTEIN 35
NUDT18	1.88796	NUDIX (NUCLEOSIDE DIPHOSPHATE LINKED MOIETY X)-TYPE MOTIF 18
BSCL2	1.8874	BERNARDINELLI-SEIP CONGENITAL LIPODYSTROPHY 2 (SEIPIN)
MGLL	1.88526	MONOGLYCERIDE LIPASE
FEN1	1.88061	FLAP STRUCTURE-SPECIFIC ENDONUCLEASE 1
MRPL23	1.87955	MITOCHONDRIAL RIBOSOMAL PROTEIN L23
WDR4	1.87945	WD REPEAT DOMAIN 4
NOMO2	1.87923	NODAL MODULATOR 2
PPHLN1	1.87493	HYPOTHETICAL PROTEIN HSPC206
MTCH2	1.87343	MITOCHONDRIAL CARRIER HOMOLOG 2 (C. ELEGANS)
MRPS10	1.87341	MITOCHONDRIAL RIBOSOMAL PROTEIN S10
PIM2	1.87298	PIM-2 ONCOGENE
ATP2A2	1.87213	ATPASE, CA++ TRANSPORTING, CARDIAC MUSCLE, SLOW TWITCH 2
E2F2	1.86812	E2F TRANSCRIPTION FACTOR 2
MTDH	1.86709	METADHERIN
ITGB7	1.86675	INTEGRIN, BETA 7
THOC4	1.8652	THO COMPLEX 4
FAM30A	1.86181	FAMILY WITH SEQUENCE SIMILARITY 30, MEMBER A
GIYD2	1.85984	GIY-YIG DOMAIN CONTAINING 2
CCT5	1.85711	CHAPERONIN CONTAINING TCP1, SUBUNIT 5 (EPSILON)
POLA2	1.85705	POLYMERASE (DNA DIRECTED), ALPHA 2 (70KD SUBUNIT)
CHID1	1.85324	CHITINASE DOMAIN CONTAINING 1
NDUFB9	1.85318	NADH DEHYDROGENASE (UBIQUINONE) 1 BETA SUBCOMPLEX, 9, 22KDA
PDCD6	1.85298	PROGRAMMED CELL DEATH 6
COPE	1.85123	COATOMER PROTEIN COMPLEX, SUBUNIT EPSILON
C3ORF26	1.84809	CHROMOSOME 3 OPEN READING FRAME 26
SRM	1.84627	SPERMIDINE SYNTHASE
LSM12	1.83891	LSM12 HOMOLOG (S. CEREVISIAE)
WDR18	1.83717	WD REPEAT DOMAIN 18
NCAPD2	1.83325	CHROMOSOME CONDENSATION-RELATED SMC-ASSOCIATED PROTEIN 1
TRAP1	1.83178	TNF RECEPTOR-ASSOCIATED PROTEIN 1
ILF2	1.8289	INTERLEUKIN ENHANCER BINDING FACTOR 2, 45KDA
DJ222E13.2	1.82646	SIMILAR TO CGI-96
DAD1	1.82234	DEFENDER AGAINST CELL DEATH 1
PMVK	1.82201	PHOSPHOMEVALONATE KINASE
PNOC	1.8203	PREPRONOCICEPTIN
DPAGT1	1.82019	DOLICHYL-PHOSPHATE (UDP-N-ACETYLGLUCOSAMINE) N-ACETYLGLUCOSAMINEPHOSPHOTRANSFERASE 1 (GLCNAC-1-P TRANSFERASE)
NOL5A	1.81941	NUCLEOLAR PROTEIN 5A (56KDA WITH KKE/D REPEAT)
PRDM15	1.81932	PR DOMAIN CONTAINING 15
SRP19	1.81757	SIGNAL RECOGNITION PARTICLE 19KDA
XRCC6	1.81467	X-RAY REPAIR COMPLEMENTING DEFECTIVE REPAIR IN CHINESE HAMSTER CELLS 6 (KU AUTOANTIGEN, 70KDA)
ADRBK2	1.81403	ADRENERGIC, BETA, RECEPTOR KINASE 2
PFKP	1.813	PHOSPHOFRUCTOKINASE, PLATELET
MRPL28	1.81177	MITOCHONDRIAL RIBOSOMAL PROTEIN L28
ATP5G1	1.81049	ATP SYNTHASE, H+ TRANSPORTING, MITOCHONDRIAL F0 COMPLEX, SUBUNIT C1 (SUBUNIT 9)
MBTPS1	1.80923	MEMBRANE-BOUND TRANSCRIPTION FACTOR PEPTIDASE, SITE 1
MED8	1.80779	MEDIATOR OF RNA POLYMERASE II TRANSCRIPTION, SUBUNIT 8 HOMOLOG (YEAST)
NTHL1	1.80777	NTH ENDONUCLEASE III-LIKE 1 (E. COLI)
C11ORF24	1.8074	CHROMOSOME 11 OPEN READING FRAME 24
GOSR2	1.80641	GOLGI SNAP RECEPTOR COMPLEX MEMBER 2
PARP1	1.80552	POLY (ADP-RIBOSE) POLYMERASE FAMILY, MEMBER 1
COPB2	1.80061	COATOMER PROTEIN COMPLEX, SUBUNIT BETA 2 (BETA PRIME)
C6ORF129	1.79926	CHROMOSOME 6 OPEN READING FRAME 129
PUF60	1.79736	FUSE-BINDING PROTEIN-INTERACTING REPRESSOR
FBXO22	1.79734	F-BOX PROTEIN 22
TDG	1.79554	THYMINE-DNA GLYCOSYLASE
PCTK3	1.79389	PCTAIRE PROTEIN KINASE 3
MRPL55	1.79138	MITOCHONDRIAL RIBOSOMAL PROTEIN L55
HNRPD	1.79118	HETEROGENEOUS NUCLEAR RIBONUCLEOPROTEIN D (AU-RICH ELEMENT RNA BINDING PROTEIN 1, 37KDA)
PPIL5	1.79027	PEPTIDYLPROLYL ISOMERASE (CYCLOPHILIN)-LIKE 5
PDLIM1	1.78993	PDZ AND LIM DOMAIN 1 (ELFIN)
HM13	1.78904	HISTOCOMPATIBILITY (MINOR) 13
LOC339879	1.78601	SIMILAR TO BETA-1,4-MANNOSYLTRANSFERASE
IMP4	1.78578	IMP4, U3 SMALL NUCLEOLAR RIBONUCLEOPROTEIN, HOMOLOG (YEAST)
TIMM10	1.78568	TRANSLOCASE OF INNER MITOCHONDRIAL MEMBRANE 10 HOMOLOG (YEAST)
GART	1.78444	PHOSPHORIBOSYLGLYCINAMIDE FORMYLTRANSFERASE, PHOSPHORIBOSYLGLYCINAMIDE SYNTHETASE, PHOSPHORIBOSYLAMINOIMIDAZOLE SYNTHETASE
POLDIP2	1.78179	POLYMERASE (DNA-DIRECTED), DELTA INTERACTING PROTEIN 2
DCI	1.77922	DODECENOYL-COENZYME A DELTA ISOMERASE (3,2 TRANS-ENOYL-COENZYME A ISOMERASE)
H2AFV	1.77826	H2A HISTONE FAMILY, MEMBER V
CISD1	1.77767	CHROMOSOME 10 OPEN READING FRAME 70
SELS	1.77679	SELENOPROTEIN S
C9ORF130	1.77637	CHROMOSOME 9 OPEN READING FRAME 130
LSM2	1.77612	LSM2 HOMOLOG, U6 SMALL NUCLEAR RNA ASSOCIATED (S. CEREVISIAE)
C6ORF125	1.77563	CHROMOSOME 6 OPEN READING FRAME 125
FICD	1.77477	HUNTINGTIN INTERACTING PROTEIN E
NDUFB8	1.77453	NADH DEHYDROGENASE (UBIQUINONE) 1 BETA SUBCOMPLEX, 8, 19KDA
CYHR1	1.77391	CYSTEINE/HISTIDINE-RICH 1
ASF1B	1.77227	ASF1 ANTI-SILENCING FUNCTION 1 HOMOLOG B (S. CEREVISIAE)
ACTL6B	1.77124	ACTIN-LIKE 6B
HSA251708	1.76851	PUTATIVE MICROTUBULE-BINDING PROTEIN
GMDS	1.7682	GDP-MANNOSE 4,6-DEHYDRATASE
LOC92755	1.767	HYPOTHETICAL GENE LOC92755
DNAJC1	1.76651	DNAJ (HSP40) HOMOLOG, SUBFAMILY C, MEMBER 1
NDUFA9	1.76651	NADH DEHYDROGENASE (UBIQUINONE) 1 ALPHA SUBCOMPLEX, 9, 39KDA
LIME1	1.76464	LCK INTERACTING TRANSMEMBRANE ADAPTOR 1
PSMD11	1.76457	PROTEASOME (PROSOME, MACROPAIN) 26S SUBUNIT, NON-ATPASE, 11
PABPC4	1.7642	POLY(A) BINDING PROTEIN, CYTOPLASMIC 4 (INDUCIBLE FORM)
TUBB	1.76395	TUBULIN, BETA
NDUFAB1	1.7623	NADH DEHYDROGENASE (UBIQUINONE) 1, ALPHA/BETA SUBCOMPLEX, 1, 8KDA
HIST1H2BH	1.76008	HISTONE 1, H2BH
HSPA4	1.75973	HEAT SHOCK 70KDA PROTEIN 4
MRPS16	1.7593	MITOCHONDRIAL RIBOSOMAL PROTEIN S16
FKBP2	1.75918	FK506 BINDING PROTEIN 2, 13KDA
MRTO4	1.75767	CHROMOSOME 1 OPEN READING FRAME 33
CPSF3	1.75666	CLEAVAGE AND POLYADENYLATION SPECIFIC FACTOR 3, 73KDA
GTF3C6	1.75587	CHROMOSOME 6 OPEN READING FRAME 51
FAM86A	1.75565	FAMILY WITH SEQUENCE SIMILARITY 86, MEMBER A
BOP1	1.75532	BLOCK OF PROLIFERATION 1
NDUFB4	1.75436	NADH DEHYDROGENASE (UBIQUINONE) 1 BETA SUBCOMPLEX, 4, 15KDA
COMMD1	1.7533	COPPER METABOLISM (MURR1) DOMAIN CONTAINING 1
MRPS24	1.75253	MITOCHONDRIAL RIBOSOMAL PROTEIN S24
APOO	1.75003	HYPOTHETICAL PROTEIN MGC4825
PPM1G	1.74928	PROTEIN PHOSPHATASE 1G (FORMERLY 2C), MAGNESIUM-DEPENDENT, GAMMA ISOFORM
C21ORF70	1.74892	CHROMOSOME 21 OPEN READING FRAME 70
TUFM	1.7489	TU TRANSLATION ELONGATION FACTOR, MITOCHONDRIAL
C11ORF10	1.74836	CHROMOSOME 11 OPEN READING FRAME 10
BAK1	1.74784	BCL2-ANTAGONIST/KILLER 1
TBC1D7	1.74732	TBC1 DOMAIN FAMILY, MEMBER 7
BARD1	1.74591	BRCA1 ASSOCIATED RING DOMAIN 1
AKR1A1	1.74454	ALDO-KETO REDUCTASE FAMILY 1, MEMBER A1 (ALDEHYDE REDUCTASE)
YARS	1.7439	TYROSYL-TRNA SYNTHETASE
PSMD1	1.74037	PROTEASOME (PROSOME, MACROPAIN) 26S SUBUNIT, NON-ATPASE, 1
BRI3BP	1.73943	BRI3 BINDING PROTEIN
LIN52	1.73581	CHROMOSOME 14 OPEN READING FRAME 46
C12ORF11	1.73353	HYPOTHETICAL PROTEIN FLJ10630
PRDX1	1.73003	PEROXIREDOXIN 1
THOP1	1.72861	THIMET OLIGOPEPTIDASE 1
SLC25A5	1.72814	SOLUTE CARRIER FAMILY 25 (MITOCHONDRIAL CARRIER; ADENINE NUCLEOTIDE TRANSLOCATOR), MEMBER 5
PMM2	1.72766	PHOSPHOMANNOMUTASE 2
FDPS	1.72719	FARNESYL DIPHOSPHATE SYNTHASE (FARNESYL PYROPHOSPHATE SYNTHETASE, DIMETHYLALLYLTRANSTRANSFERASE, GERANYLTRANSTRANSFERASE)
GSTZ1	1.72705	GLUTATHIONE TRANSFERASE ZETA 1 (MALEYLACETOACETATE ISOMERASE)
CPNE5	1.72303	COPINE V
EIF4A3	1.72236	DEAD (ASP-GLU-ALA-ASP) BOX POLYPEPTIDE 48
MGC72080	1.72064	MGC72080 PSEUDOGENE
PSMB3	1.7206	PROTEASOME (PROSOME, MACROPAIN) SUBUNIT, BETA TYPE, 3
MCM3	1.71997	MCM3 MINICHROMOSOME MAINTENANCE DEFICIENT 3 (S. CEREVISIAE)
KRTCAP2	1.71845	KERATINOCYTE ASSOCIATED PROTEIN 2
NME2	1.71775	NON-METASTATIC CELLS 2, PROTEIN (NM23B) EXPRESSED IN
C20ORF52	1.71624	CHROMOSOME 20 OPEN READING FRAME 52
KLHDC4	1.716	KELCH DOMAIN CONTAINING 4
NUDT5	1.71517	NUDIX (NUCLEOSIDE DIPHOSPHATE LINKED MOIETY X)-TYPE MOTIF 5
CYC1	1.71506	CYTOCHROME C-1
ATP5J2	1.71469	ATP SYNTHASE, H+ TRANSPORTING, MITOCHONDRIAL F0 COMPLEX, SUBUNIT F2
COX5B	1.71327	CYTOCHROME C OXIDASE SUBUNIT VB
MDH2	1.71325	MALATE DEHYDROGENASE 2, NAD (MITOCHONDRIAL)
METTL2A	1.71136	HYPOTHETICAL GENE SUPPORTED BY AK002212; AK022822; BC006985; NM_018396
CTA-126B4.3	1.7113	CGI-96 PROTEIN
MRPS11	1.71089	HYPOTHETICAL PROTEIN FLJ22512
RAD51C	1.70739	RAD51 HOMOLOG C (S. CEREVISIAE)
CCT7	1.70719	CHAPERONIN CONTAINING TCP1, SUBUNIT 7 (ETA)
MT1X	1.70712	METALLOTHIONEIN 1X
HNRPUL2	1.70647	HETEROGENEOUS NUCLEAR RIBONUCLEOPROTEIN U-LIKE 2
HN1	1.70569	HEMATOLOGICAL AND NEUROLOGICAL EXPRESSED 1
ACO2	1.70559	ACONITASE 2, MITOCHONDRIAL
LONP1	1.70407	PROTEASE, SERINE, 15
SAAL1	1.70093	SERUM AMYLOID A-LIKE 1
PSAT1	1.6984	PHOSPHOSERINE AMINOTRANSFERASE 1
NDUFA13	1.69791	NADH DEHYDROGENASE (UBIQUINONE) 1 ALPHA SUBCOMPLEX, 13
TBC1D1	1.69641	TBC1 (TRE-2/USP6, BUB2, CDC16) DOMAIN FAMILY, MEMBER 1
SSSCA1	1.69633	SJOGREN'S SYNDROME/SCLERODERMA AUTOANTIGEN 1
TARS	1.69598	THREONYL-TRNA SYNTHETASE
LOC389217	1.69439	SIMILAR TO SET PROTEIN (PHOSPHATASE 2A INHIBITOR I2PP2A) (I-2PP2A) (TEMPLATE-ACTIVATING FACTOR I) (TAF-I) (HLA-DR ASSOCIATED PROTEIN II)
MIF	1.69243	MACROPHAGE MIGRATION INHIBITORY FACTOR (GLYCOSYLATION-INHIBITING FACTOR)
NDUFAF1	1.69238	NADH DEHYDROGENASE (UBIQUINONE) 1 ALPHA SUBCOMPLEX, ASSEMBLY FACTOR 1
NGLY1	1.69075	N-GLYCANASE 1
MRPL11	1.68982	CGI-113 PROTEIN
LOC286434	1.68857	HYPOTHETICAL PROTEIN LOC286434
MRPS18B	1.6876	MITOCHONDRIAL RIBOSOMAL PROTEIN S18B
ACADVL	1.68738	ACYL-COENZYME A DEHYDROGENASE, VERY LONG CHAIN
TOMM40	1.68737	TRANSLOCASE OF OUTER MITOCHONDRIAL MEMBRANE 40 HOMOLOG (YEAST)
KIAA0152	1.68621	KIAA0152
DDX39	1.68608	DEAD (ASP-GLU-ALA-ASP) BOX POLYPEPTIDE 39
HAX1	1.68578	HCLS1 ASSOCIATED PROTEIN X-1
LOC387703	1.68406	SIMILAR TO ATP-DEPENDENT DNA HELICASE II, 70 KDA SUBUNIT (LUPUS KU AUTOANTIGEN PROTEIN P70) (KU70) (70 KDA SUBUNIT OF KU ANTIGEN) (CTCBF)
CSTF2	1.68244	CLEAVAGE STIMULATION FACTOR, 3' PRE-RNA, SUBUNIT 2, 64KDA
SRPR	1.68034	SIGNAL RECOGNITION PARTICLE RECEPTOR ('DOCKING PROTEIN')
KEAP1	1.67856	KELCH-LIKE ECH-ASSOCIATED PROTEIN 1
IDH3G	1.67818	ISOCITRATE DEHYDROGENASE 3 (NAD+) GAMMA
POLD2	1.67579	POLYMERASE (DNA DIRECTED), DELTA 2, REGULATORY SUBUNIT 50KDA
DDB2	1.67539	DAMAGE-SPECIFIC DNA BINDING PROTEIN 2, 48KDA
ATP5D	1.67462	ATP SYNTHASE, H+ TRANSPORTING, MITOCHONDRIAL F1 COMPLEX, DELTA SUBUNIT
MRPS34	1.67442	MITOCHONDRIAL RIBOSOMAL PROTEIN S34
TARBP2	1.67363	TAR (HIV-1) RNA BINDING PROTEIN 2
H2AFJ	1.67153	H2A HISTONE FAMILY, MEMBER J
MRPL41	1.67135	MITOCHONDRIAL RIBOSOMAL PROTEIN L41
HIST1H2AM	1.67117	HISTONE 1, H2AI
MRPS7	1.67092	MITOCHONDRIAL RIBOSOMAL PROTEIN S7
GAPDH	1.67062	GLYCERALDEHYDE-3-PHOSPHATE DEHYDROGENASE
PTPRCAP	1.66866	PROTEIN TYROSINE PHOSPHATASE, RECEPTOR TYPE, C-ASSOCIATED PROTEIN
MRPL19	1.66742	MITOCHONDRIAL RIBOSOMAL PROTEIN L19
MGC10334	1.66671	HYPOTHETICAL PROTEIN MGC10334
YIF1A	1.66666	YIP1 INTERACTING FACTOR HOMOLOG A (S. CEREVISIAE)
NDUFS6	1.66646	NADH DEHYDROGENASE (UBIQUINONE) FE-S PROTEIN 6, 13KDA (NADH-COENZYME Q REDUCTASE)
CD180	1.66389	CD180 ANTIGEN
MT1F	1.6638	METALLOTHIONEIN 1F (FUNCTIONAL)
RPS19BP1	1.6628	RIBOSOMAL PROTEIN S19 BINDING PROTEIN 1
NDUFB11	1.66265	NADH DEHYDROGENASE (UBIQUINONE) 1 BETA SUBCOMPLEX, 11, 17.3KDA
CSNK1E	1.66179	CASEIN KINASE 1, EPSILON
KTI12	1.66127	KTI12 HOMOLOG, CHROMATIN ASSOCIATED (S. CEREVISIAE)
TRIP6	1.6597	THYROID HORMONE RECEPTOR INTERACTOR 6
SND1	1.65904	STAPHYLOCOCCAL NUCLEASE DOMAIN CONTAINING 1
ADRM1	1.6584	ADHESION REGULATING MOLECULE 1
TMC3	1.65703	TRANSMEMBRANE CHANNEL-LIKE 3
TRADD	1.65693	TNFRSF1A-ASSOCIATED VIA DEATH DOMAIN
KCNA3	1.6559	POTASSIUM VOLTAGE-GATED CHANNEL, SHAKER-RELATED SUBFAMILY, MEMBER 3
SRD5A3	1.65582	STEROID 5 ALPHA-REDUCTASE 2-LIKE
XTP3TPA	1.65566	XTP3-TRANSACTIVATED PROTEIN A
IK	1.65503	IK CYTOKINE, DOWN-REGULATOR OF HLA II
SRP68	1.65486	SIGNAL RECOGNITION PARTICLE 68KDA
NUDT1	1.65436	NUDIX (NUCLEOSIDE DIPHOSPHATE LINKED MOIETY X)-TYPE MOTIF 1
C14ORF94	1.65429	CHROMOSOME 14 OPEN READING FRAME 94
FBXO18	1.65199	F-BOX PROTEIN, HELICASE, 18
SRRM1	1.65143	SERINE/ARGININE REPETITIVE MATRIX 1
GEMIN7	1.6509	GEM (NUCLEAR ORGANELLE) ASSOCIATED PROTEIN 7
ASNA1	1.6498	ARSA ARSENITE TRANSPORTER, ATP-BINDING, HOMOLOG 1 (BACTERIAL)
BLMH	1.64965	BLEOMYCIN HYDROLASE
COPS6	1.64871	COP9 CONSTITUTIVE PHOTOMORPHOGENIC HOMOLOG SUBUNIT 6 (ARABIDOPSIS)
BPNT1	1.64859	3'(2'), 5'-BISPHOSPHATE NUCLEOTIDASE 1
VDAC1	1.64492	VOLTAGE-DEPENDENT ANION CHANNEL 1
TERF1	1.64404	TELOMERIC REPEAT BINDING FACTOR (NIMA-INTERACTING) 1
RDBP	1.64362	RD RNA BINDING PROTEIN
THEM2	1.64261	THIOESTERASE SUPERFAMILY MEMBER 2
WDR79	1.64226	WD REPEAT DOMAIN 79
POLR2E	1.64218	POLYMERASE (RNA) II (DNA DIRECTED) POLYPEPTIDE E, 25KDA
ARD1A	1.64147	ARD1 HOMOLOG A, N-ACETYLTRANSFERASE (S. CEREVISIAE)
WHSC1	1.64074	WOLF-HIRSCHHORN SYNDROME CANDIDATE 1
FLJ45909	1.63957	FLJ45909 PROTEIN
HSD17B10	1.63829	HYDROXYACYL-COENZYME A DEHYDROGENASE, TYPE II
RFWD3	1.63797	RING FINGER AND WD REPEAT DOMAIN 3
ACSS1	1.63579	ACYL-COA SYNTHETASE SHORT-CHAIN FAMILY MEMBER 1
PEBP1	1.63433	PHOSPHATIDYLETHANOLAMINE BINDING PROTEIN 1
PSMA5	1.6334	PROTEASOME (PROSOME, MACROPAIN) SUBUNIT, ALPHA TYPE, 5
RABL4	1.63339	RAB, MEMBER OF RAS ONCOGENE FAMILY-LIKE 4
SLC25A11	1.6333	SOLUTE CARRIER FAMILY 25 (MITOCHONDRIAL CARRIER; OXOGLUTARATE CARRIER), MEMBER 11
PRPF38A	1.63294	PRP38 PRE-MRNA PROCESSING FACTOR 38 (YEAST) DOMAIN CONTAINING A
DDX49	1.62997	DEAD (ASP-GLU-ALA-ASP) BOX POLYPEPTIDE 49
TIMM44	1.62603	TRANSLOCASE OF INNER MITOCHONDRIAL MEMBRANE 44 HOMOLOG (YEAST)
PLK1	1.62554	POLO-LIKE KINASE 1 (DROSOPHILA)
TARS2	1.62518	THREONYL-TRNA SYNTHETASE-LIKE 1
METTL2B	1.62463	METHYLTRANSFERASE LIKE 2B
ISG20L1	1.62427	INTERFERON STIMULATED EXONUCLEASE GENE 20KDA-LIKE 1
NDUFS2	1.62285	NADH DEHYDROGENASE (UBIQUINONE) FE-S PROTEIN 2, 49KDA (NADH-COENZYME Q REDUCTASE)
MRPL27	1.62179	MITOCHONDRIAL RIBOSOMAL PROTEIN L27
PSMB5	1.62062	PROTEASOME (PROSOME, MACROPAIN) SUBUNIT, BETA TYPE, 5
CYP11B1	1.62021	CYTOCHROME P450, FAMILY 11, SUBFAMILY B, POLYPEPTIDE 1
UTP11L	1.61997	UTP11-LIKE, U3 SMALL NUCLEOLAR RIBONUCLEOPROTEIN, (YEAST)
R3HCC1	1.61995	R3H DOMAIN AND COILED-COIL CONTAINING 1
COPG	1.61941	COATOMER PROTEIN COMPLEX, SUBUNIT GAMMA
UFD1L	1.61841	UBIQUITIN FUSION DEGRADATION 1 LIKE (YEAST)
ATIC	1.61794	5-AMINOIMIDAZOLE-4-CARBOXAMIDE RIBONUCLEOTIDE FORMYLTRANSFERASE/IMP CYCLOHYDROLASE
LAGE3	1.61382	DNA SEGMENT ON CHROMOSOME X (UNIQUE) 9879 EXPRESSED SEQUENCE
ATOX1	1.61309	ATX1 ANTIOXIDANT PROTEIN 1 HOMOLOG (YEAST)
REXO2	1.61159	REX2, RNA EXONUCLEASE 2 HOMOLOG (S. CEREVISIAE)
CCT3	1.61096	CHAPERONIN CONTAINING TCP1, SUBUNIT 3 (GAMMA)
MRPL24	1.60836	MITOCHONDRIAL RIBOSOMAL PROTEIN L24
FAHD2B	1.60807	HYPOTHETICAL PROTEIN DKFZP434N062
CDK2AP2	1.60689	CDK2-ASSOCIATED PROTEIN 2
LOC391174	1.6049	SIMILAR TO CG30152-PA
TSSC1	1.60415	TUMOR SUPPRESSING SUBTRANSFERABLE CANDIDATE 1
PSMC3	1.60352	PROTEASOME (PROSOME, MACROPAIN) 26S SUBUNIT, ATPASE, 3
SDHA	1.6026	SUCCINATE DEHYDROGENASE COMPLEX, SUBUNIT A, FLAVOPROTEIN (FP)
KLC1	1.60126	KINESIN 2
PSMC4	1.60027	PROTEASOME (PROSOME, MACROPAIN) 26S SUBUNIT, ATPASE, 4
SETD8	1.59878	SET DOMAIN CONTAINING (LYSINE METHYLTRANSFERASE) 8
YME1L1	1.59826	YME1-LIKE 1 (S. CEREVISIAE)
SNF8	1.59791	SNF8, ESCRT-II COMPLEX SUBUNIT, HOMOLOG (S. CEREVISIAE)
WBSCR22	1.59763	PUTATIVE METHYLTRANSFERASE
ARHGDIA	1.59674	RHO GDP DISSOCIATION INHIBITOR (GDI) ALPHA
COMTD1	1.59654	CATECHOL-O-METHYLTRANSFERASE DOMAIN CONTAINING 1
PYCR1	1.59651	PYRROLINE-5-CARBOXYLATE REDUCTASE 1
CLPP	1.59558	CLPP CASEINOLYTIC PEPTIDASE, ATP-DEPENDENT, PROTEOLYTIC SUBUNIT HOMOLOG (E. COLI)
C3ORF37	1.59527	CHROMOSOME 3 OPEN READING FRAME 37
UQCRFS1	1.59312	UBIQUINOL-CYTOCHROME C REDUCTASE, RIESKE IRON-SULFUR POLYPEPTIDE 1
MXD3	1.59309	MAX DIMERIZATION PROTEIN 3
POP7	1.59254	PROCESSING OF PRECURSOR 7, RIBONUCLEASE P SUBUNIT (S. CEREVISIAE)
HSF1	1.59233	HEAT SHOCK TRANSCRIPTION FACTOR 1
PDXP	1.59047	PYRIDOXAL (PYRIDOXINE, VITAMIN B6) PHOSPHATASE
TSFM	1.59013	TS TRANSLATION ELONGATION FACTOR, MITOCHONDRIAL
C18ORF10	1.59003	CHROMOSOME 18 OPEN READING FRAME 10
RAB8A	1.58924	RAB8A, MEMBER RAS ONCOGENE FAMILY
PAAF1	1.58577	WD REPEAT DOMAIN 71
LOC388564	1.58572	HYPOTHETICAL GENE SUPPORTED BY BC052596
BZW2	1.58374	BASIC LEUCINE ZIPPER AND W2 DOMAINS 2
WDR54	1.58282	WD REPEAT DOMAIN 54
DEXI	1.58282	DEXAMETHASONE-INDUCED TRANSCRIPT
LOC390424	1.57974	SIMILAR TO ATP SYNTHASE LIPID-BINDING PROTEIN, MITOCHONDRIAL PRECURSOR (ATP SYNTHASE PROTEOLIPID P1) (ATPASE PROTEIN 9)
UNG	1.57857	URACIL-DNA GLYCOSYLASE
ZDHHC16	1.57847	ZINC FINGER, DHHC-TYPE CONTAINING 16
MPI	1.57822	MANNOSE PHOSPHATE ISOMERASE
PSMB10	1.57728	PROTEASOME (PROSOME, MACROPAIN) SUBUNIT, BETA TYPE, 10
SIVA1	1.5771	CD27-BINDING (SIVA) PROTEIN
NP	1.57544	NUCLEOSIDE PHOSPHORYLASE
USP40	1.57454	UBIQUITIN SPECIFIC PEPTIDASE 40
WDR46	1.57364	WD REPEAT DOMAIN 46
MSTO1	1.57227	MISATO HOMOLOG 1 (DROSOPHILA)
PEMT	1.57011	PHOSPHATIDYLETHANOLAMINE N-METHYLTRANSFERASE
WDR57	1.56973	WD REPEAT DOMAIN 57 (U5 SNRNP SPECIFIC)
PRMT1	1.56961	PROTEIN ARGININE METHYLTRANSFERASE 1
NMRAL1	1.56855	HSCARG PROTEIN
CPSF1	1.56838	CLEAVAGE AND POLYADENYLATION SPECIFIC FACTOR 1, 160KDA
EIF2B4	1.56672	EUKARYOTIC TRANSLATION INITIATION FACTOR 2B, SUBUNIT 4 DELTA, 67KDA
RPS6KB2	1.56628	RIBOSOMAL PROTEIN S6 KINASE, 70KDA, POLYPEPTIDE 2
PAOX	1.56559	POLYAMINE OXIDASE (EXO-N4-AMINO)
ZDHHC12	1.56542	ZINC FINGER, DHHC-TYPE CONTAINING 12
THAP4	1.56438	THAP DOMAIN CONTAINING 4
FAM14A	1.56363	FAMILY WITH SEQUENCE SIMILARITY 14, MEMBER A
NDUFS3	1.5612	NADH DEHYDROGENASE (UBIQUINONE) FE-S PROTEIN 3, 30KDA (NADH-COENZYME Q REDUCTASE)
ZNF259	1.56075	ZINC FINGER PROTEIN 259
ZC3HC1	1.55918	ZINC FINGER, C3HC-TYPE CONTAINING 1
CTPS	1.55904	CTP SYNTHASE
MTX1	1.55888	METAXIN 1
TUBA8	1.558	TUBULIN, ALPHA 8
PIGT	1.55741	PHOSPHATIDYLINOSITOL GLYCAN, CLASS T
SEC31A	1.55674	SEC31-LIKE 1 (S. CEREVISIAE)
DPP3	1.55666	DIPEPTIDYL-PEPTIDASE 3
SLC25A20	1.55658	SOLUTE CARRIER FAMILY 25 (CARNITINE/ACYLCARNITINE TRANSLOCASE), MEMBER 20
LYPLA2	1.5549	LYSOPHOSPHOLIPASE II
MRPL51	1.55386	MITOCHONDRIAL RIBOSOMAL PROTEIN L51
COX8A	1.5538	CYTOCHROME C OXIDASE SUBUNIT 8A (UBIQUITOUS)
SP140	1.55161	SP140 NUCLEAR BODY PROTEIN
ACOT2	1.55133	ACYL-COA THIOESTERASE 2
SSRP1	1.55035	STRUCTURE SPECIFIC RECOGNITION PROTEIN 1
WBP1	1.5503	WW DOMAIN BINDING PROTEIN 1
SNRPD3	1.54826	SMALL NUCLEAR RIBONUCLEOPROTEIN D3 POLYPEPTIDE 18KDA
PHF19	1.54626	PHD FINGER PROTEIN 19
MPDU1	1.54541	MANNOSE-P-DOLICHOL UTILIZATION DEFECT 1
C1ORF85	1.54511	CHROMOSOME 1 OPEN READING FRAME 85
TPST2	1.54477	TYROSYLPROTEIN SULFOTRANSFERASE 2
NUP85	1.54373	NUCLEOPORIN 85KDA
CASP6	1.54295	CASPASE 6, APOPTOSIS-RELATED CYSTEINE PEPTIDASE
XPO5	1.54197	EXPORTIN 5
FOXK2	1.54042	FORKHEAD BOX K2
C1ORF122	1.5402	CHROMOSOME 1 OPEN READING FRAME 122
CCDC44	1.54015	COILED-COIL DOMAIN CONTAINING 44
NMT1	1.53968	N-MYRISTOYLTRANSFERASE 1
DYNLRB1	1.5384	DYNEIN LIGHT CHAIN 2A
UQCRC1	1.53826	UBIQUINOL-CYTOCHROME C REDUCTASE CORE PROTEIN I
MCAT	1.53787	MALONYL-COA:ACYL CARRIER PROTEIN TRANSACYLASE, MITOCHONDRIAL
GCDH	1.53784	GLUTARYL-COENZYME A DEHYDROGENASE
TBL2	1.53724	DKFZP434N024 PROTEIN
MAP4K1	1.53524	MITOGEN-ACTIVATED PROTEIN KINASE KINASE KINASE KINASE 1
APOA1BP	1.53427	APOLIPOPROTEIN A-I BINDING PROTEIN
ADSL	1.53389	ADENYLOSUCCINATE LYASE
SLC35B4	1.52958	SOLUTE CARRIER FAMILY 35, MEMBER B4
ELAC2	1.52907	HYPOTHETICAL PROTEIN FLJ10530
LOC339123	1.52884	HYPOTHETICAL LOC339123
CCDC88C	1.52776	KIAA1509
KRAS	1.52616	V-HA-RAS HARVEY RAT SARCOMA VIRAL ONCOGENE HOMOLOG
CD2BP2	1.52411	CD2 ANTIGEN (CYTOPLASMIC TAIL) BINDING PROTEIN 2
NDUFS7	1.52351	NADH DEHYDROGENASE (UBIQUINONE) FE-S PROTEIN 7, 20KDA (NADH-COENZYME Q REDUCTASE)
BYSL	1.52332	BYSTIN-LIKE
CDK5	1.52315	CYCLIN-DEPENDENT KINASE 5
SNRPC	1.52299	SMALL NUCLEAR RIBONUCLEOPROTEIN POLYPEPTIDE C
MRPL4	1.52049	MITOCHONDRIAL RIBOSOMAL PROTEIN L4
LOC387745	1.52005	SIMILAR TO CG7889-PA
COG4	1.5191	COMPONENT OF OLIGOMERIC GOLGI COMPLEX 4
MAGED2	1.51843	MELANOMA ANTIGEN FAMILY D, 2
LOC390239	1.51757	SIMILAR TO NADH-UBIQUINONE OXIDOREDUCTASE ESSS SUBUNIT, MITOCHONDRIAL PRECURSOR (COMPLEX I-ESSS) (CI-ESSS) (NEURONAL PROTEIN 17.3)
CPT2	1.51741	CARNITINE PALMITOYLTRANSFERASE II
ZNHIT2	1.51723	ZINC FINGER, HIT TYPE 2
FARSB	1.51345	PHENYLALANINE-TRNA SYNTHETASE-LIKE, BETA SUBUNIT
LMNB2	1.51336	LAMIN B2
CPSF4	1.51331	CLEAVAGE AND POLYADENYLATION SPECIFIC FACTOR 4, 30KDA
GPS1	1.51259	G PROTEIN PATHWAY SUPPRESSOR 1
NOLA2	1.51181	NUCLEOLAR PROTEIN FAMILY A, MEMBER 2 (H/ACA SMALL NUCLEOLAR RNPS)
CBX3	1.51179	CHROMOBOX HOMOLOG 3 (HP1 GAMMA HOMOLOG, DROSOPHILA)
DHX30	1.51106	DEAH (ASP-GLU-ALA-HIS) BOX POLYPEPTIDE 30
DCXR	1.51094	DICARBONYL/L-XYLULOSE REDUCTASE
RCC2	1.50733	REGULATOR OF CHROMOSOME CONDENSATION 2
EIF2B5	1.50394	EUKARYOTIC TRANSLATION INITIATION FACTOR 2B, SUBUNIT 5 EPSILON, 82KDA
GBA2	1.50385	GLUCOSIDASE, BETA (BILE ACID) 2
C16ORF42	1.50296	HYPOTHETICAL PROTEIN MGC24381
LIG1	1.50265	LIGASE I, DNA, ATP-DEPENDENT
SCAND1	1.50175	SCAN DOMAIN CONTAINING 1
TMEM160	1.50072	HYPOTHETICAL PROTEIN FLJ20512
CSRP1	1.5006	CYSTEINE AND GLYCINE-RICH PROTEIN 1
DRG1	1.50058	DEVELOPMENTALLY REGULATED GTP BINDING PROTEIN 1
STYXL1	1.50049	SERINE/THREONINE/TYROSINE INTERACTING-LIKE 1
PA2G4	1.49913	PROLIFERATION-ASSOCIATED 2G4, 38KDA
HNRPF	1.49817	HETEROGENEOUS NUCLEAR RIBONUCLEOPROTEIN F
GRM4	1.49802	GLUTAMATE RECEPTOR, METABOTROPIC 4
LOC392242	1.49771	HYPOTHETICAL GENE SUPPORTED BY NM_172239
IMMT	1.49752	INNER MEMBRANE PROTEIN, MITOCHONDRIAL (MITOFILIN)
PSMC5	1.4975	PROTEASOME (PROSOME, MACROPAIN) 26S SUBUNIT, ATPASE, 5
APEH	1.49746	N-ACYLAMINOACYL-PEPTIDE HYDROLASE
SDF4	1.49703	STROMAL CELL DERIVED FACTOR 4
VPS37B	1.49681	VACUOLAR PROTEIN SORTING 37B (YEAST)
NOLC1	1.49614	NUCLEOLAR AND COILED-BODY PHOSPHOPROTEIN 1
LOC390948	1.49457	SIMILAR TO HETEROGENEOUS NUCLEAR RIBONUCLEOPROTEIN M ISOFORM A
NONO	1.49454	NON-POU DOMAIN CONTAINING, OCTAMER-BINDING
POLR2I	1.49304	POLYMERASE (RNA) II (DNA DIRECTED) POLYPEPTIDE I, 14.5KDA
C11ORF48	1.49258	CHROMOSOME 11 OPEN READING FRAME 48
YARS2	1.49146	TYROSYL-TRNA SYNTHETASE 2 (MITOCHONDRIAL)
MRPL52	1.49146	MITOCHONDRIAL RIBOSOMAL PROTEIN L52
TMED4	1.49074	TRANSMEMBRANE EMP24 PROTEIN TRANSPORT DOMAIN CONTAINING 4
MRPL49	1.4906	MITOCHONDRIAL RIBOSOMAL PROTEIN L49
ILVBL	1.49051	ILVB (BACTERIAL ACETOLACTATE SYNTHASE)-LIKE
PCYT1A	1.48958	PHOSPHATE CYTIDYLYLTRANSFERASE 1, CHOLINE, ALPHA
C6ORF153	1.48673	CHROMOSOME 6 OPEN READING FRAME 153
HNRPM	1.48596	HETEROGENEOUS NUCLEAR RIBONUCLEOPROTEIN M
C11ORF77	1.4853	HYPOTHETICAL PROTEIN FLJ32675
ZDHHC24	1.48372	ZINC FINGER, DHHC-TYPE CONTAINING 24
TIMM50	1.48361	TRANSLOCASE OF INNER MITOCHONDRIAL MEMBRANE 50 HOMOLOG (YEAST)
BTBD14B	1.48346	BTB (POZ) DOMAIN CONTAINING 14B
PSMD2	1.48099	PROTEASOME (PROSOME, MACROPAIN) 26S SUBUNIT, NON-ATPASE, 2
MRPS31	1.48053	MITOCHONDRIAL RIBOSOMAL PROTEIN S31
MRPL9	1.48027	MITOCHONDRIAL RIBOSOMAL PROTEIN L9
CXXC1	1.47923	CXXC FINGER 1 (PHD DOMAIN)
DDX55	1.47864	DEAD (ASP-GLU-ALA-ASP) BOX POLYPEPTIDE 55
TNPO3	1.47516	TRANSPORTIN 3
P2RY11	1.47382	PURINERGIC RECEPTOR P2Y, G-PROTEIN COUPLED, 11
NDUFV3	1.47339	NADH DEHYDROGENASE (UBIQUINONE) FLAVOPROTEIN 3, 10KDA
POLR2D	1.47329	POLYMERASE (RNA) II (DNA DIRECTED) POLYPEPTIDE D
PTMAP7	1.47318	PROTHYMOSIN, ALPHA PSEUDOGENE 7
PUS1	1.47225	PSEUDOURIDYLATE SYNTHASE 1
CCDC51	1.47187	COILED-COIL DOMAIN CONTAINING 51
PFDN1	1.47162	PREFOLDIN SUBUNIT 1
MRPS9	1.47159	MITOCHONDRIAL RIBOSOMAL PROTEIN S9
CCM2	1.47147	CEREBRAL CAVERNOUS MALFORMATION 2
IRAK1	1.46936	INTERLEUKIN-1 RECEPTOR-ASSOCIATED KINASE 1
UCHL5IP	1.46884	THREE PRIME REPAIR EXONUCLEASE 2
HMGCL	1.46796	3-HYDROXYMETHYL-3-METHYLGLUTARYL-COENZYME A LYASE (HYDROXYMETHYLGLUTARICACIDURIA)
ENDOG	1.46636	ENDONUCLEASE G
ZNF688	1.46509	ZINC FINGER PROTEIN 688
PDCD2L	1.4639	HYPOTHETICAL PROTEIN MGC13096
LOC388642	1.46273	RCTPI1
CCDC56	1.46048	COILED-COIL DOMAIN CONTAINING 56
CARHSP1	1.46025	CALCIUM REGULATED HEAT STABLE PROTEIN 1, 24KDA
CBR1	1.45724	CARBONYL REDUCTASE 1
MGC3196	1.45553	HYPOTHETICAL PROTEIN MGC3196
MEA1	1.45228	MALE-ENHANCED ANTIGEN 1
CNOT7	1.45212	CCR4-NOT TRANSCRIPTION COMPLEX, SUBUNIT 7
MAPKAPK2	1.45079	MITOGEN-ACTIVATED PROTEIN KINASE-ACTIVATED PROTEIN KINASE 2
MRPS12	1.44756	MITOCHONDRIAL RIBOSOMAL PROTEIN S12
WDR51B	1.44572	PEROXISOMAL LON PROTEASE LIKE
TMED3	1.44538	TRANSMEMBRANE EMP24 PROTEIN TRANSPORT DOMAIN CONTAINING 3
P117	1.44159	QIL1 PROTEIN
SURF1	1.44131	SURFEIT 1
FASTK	1.43945	FAS-ACTIVATED SERINE/THREONINE KINASE
PIN1	1.43856	PROTEIN (PEPTIDYLPROLYL CIS/TRANS ISOMERASE) NIMA-INTERACTING 1
DDX23	1.43849	DEAD (ASP-GLU-ALA-ASP) BOX POLYPEPTIDE 23
GTF3C5	1.43746	GENERAL TRANSCRIPTION FACTOR IIIC, POLYPEPTIDE 5, 63KDA
C21ORF59	1.43637	HYPOTHETICAL PROTEIN FLJ20467
TRAPPC2L	1.43535	HEMATOPOIETIC STEM/PROGENITOR CELLS 176
AOF2	1.43342	AMINE OXIDASE (FLAVIN CONTAINING) DOMAIN 2
NUDT22	1.43237	NUDIX (NUCLEOSIDE DIPHOSPHATE LINKED MOIETY X)-TYPE MOTIF 22
PNKD	1.4319	PAROXYSMAL NONKINESIOGENIC DYSKINESIA
CDK4	1.43185	CYCLIN-DEPENDENT KINASE 4
CIAO1	1.43059	WD REPEAT DOMAIN 39
ZDHHC4	1.4271	ZINC FINGER, DHHC-TYPE CONTAINING 4
COX4NB	1.41948	COX4 NEIGHBOR
ARPC1A	1.4167	ACTIN RELATED PROTEIN 2/3 COMPLEX, SUBUNIT 1A, 41KDA
HNRNPR	1.41548	HETEROGENEOUS NUCLEAR RIBONUCLEOPROTEIN R
C17ORF81	1.4135	CHROMOSOME 17 OPEN READING FRAME 81
RPUSD3	1.41333	RNA PSEUDOURIDYLATE SYNTHASE DOMAIN CONTAINING 3
DUS1L	1.41197	DIHYDROURIDINE SYNTHASE 1-LIKE (S. CEREVISIAE)
TIMM13	1.41004	TRANSLOCASE OF INNER MITOCHONDRIAL MEMBRANE 13 HOMOLOG (YEAST)
LCMT1	1.40358	LEUCINE CARBOXYL METHYLTRANSFERASE 1
DPH1	1.40241	DPH1 HOMOLOG (S. CEREVISIAE)
PSMD4	1.40001	PROTEASOME (PROSOME, MACROPAIN) 26S SUBUNIT, NON-ATPASE, 4
RNF5P1	1.39776	RING FINGER PROTEIN 5 PSEUDOGENE 1
LOC348926	1.3936	HYPOTHETICAL PROTEIN LOC348926
SAE1	1.38016	SUMO-1 ACTIVATING ENZYME SUBUNIT 1
ZNF511	1.37876	ZINC FINGER PROTEIN 511
TRIM27	1.37804	RET FINGER PROTEIN
MED6	1.37667	MEDIATOR OF RNA POLYMERASE II TRANSCRIPTION, SUBUNIT 6 HOMOLOG (YEAST)
POLR3C	1.35335	POLYMERASE (RNA) III (DNA DIRECTED) POLYPEPTIDE C (62KD)
DPH2	1.3484	DPH2 HOMOLOG (S. CEREVISIAE)
DAP3	1.34627	DEATH ASSOCIATED PROTEIN 3
