# Supplementary material for: Gene Expression Patterns of Dengue Virus-Infected Children from Nicaragua Reveal a Distinct Signature of Increased Metabolism
Source: PLoS Negl Trop Dis. 2010 Jun 15;4(6):e710. doi: 10.1371/journal.pntd.0000710 (PMC2886038; doi:10.1371/journal.pntd.0000710)
Supplement: Table S3 — Identification of genes that are significantly upregulated in acute DHF samples relative to convalescent samples by two-way supervised comparisons using SAM. (0.07 MB XLS) [file pntd.0000710.s004.xls]

## Sheet: Supp Table 3 (DHF)
DHF
Symbol	Fold Upregulated	Gene Name
TYMS	9.73562	THYMIDYLATE SYNTHETASE
CD38	5.96558	CD38 ANTIGEN (P45)
IGHV1OR15-1	5.80143	IMMUNOGLOBULIN HEAVY VARIABLE 1-2
LOC390712	5.60758	SIMILAR TO IG HEAVY CHAIN V-III REGION VH26 PRECURSOR
IGHG3	5.47907	IMMUNOGLOBULIN HEAVY CONSTANT GAMMA 3 (G3M MARKER)
TXNDC5	5.24312	THIOREDOXIN DOMAIN CONTAINING 5
KIAA0101	5.14639	KIAA0101
H2AFX	5.12575	H2A HISTONE FAMILY, MEMBER X
LOC339562	4.75087	SIMILAR TO IG KAPPA CHAIN V-I REGION WALKER PRECURSOR
C14ORF68	4.72758	CHROMOSOME 14 OPEN READING FRAME 68
NUSAP1	4.51941	NUCLEOLAR AND SPINDLE ASSOCIATED PROTEIN 1
IGLJ3	4.4596	IMMUNOGLOBULIN LAMBDA JOINING 3
LOC390714	4.3009	SIMILAR TO IG HEAVY CHAIN V-III REGION VH26 PRECURSOR
ABCB9	4.26811	ATP-BINDING CASSETTE, SUB-FAMILY B (MDR/TAP), MEMBER 9
FAM14B	4.20924	FAMILY WITH SEQUENCE SIMILARITY 14, MEMBER B
TOP2A	4.19277	TOPOISOMERASE (DNA) II ALPHA 170KDA
IGLV@	4.10765	IMMUNOGLOBULIN LAMBDA VARIABLE GROUP
SLC25A23	4.06031	SOLUTE CARRIER FAMILY 25 (MITOCHONDRIAL CARRIER; PHOSPHATE CARRIER), MEMBER 23
CENPM	4.0557	CHROMOSOME 22 OPEN READING FRAME 18
GINS2	3.91783	DNA REPLICATION COMPLEX GINS PROTEIN PSF2
MLF1IP	3.91173	MLF1 INTERACTING PROTEIN
OPTC	3.89391	OPTICIN
PCNA	3.71089	PROLIFERATING CELL NUCLEAR ANTIGEN
UBE2C	3.60662	UBIQUITIN-CONJUGATING ENZYME E2C
C6ORF173	3.59438	CHROMOSOME 6 OPEN READING FRAME 173
BIRC5	3.52069	BACULOVIRAL IAP REPEAT-CONTAINING 5 (SURVIVIN)
KDELR2	3.45886	KDEL (LYS-ASP-GLU-LEU) ENDOPLASMIC RETICULUM PROTEIN RETENTION RECEPTOR 2
CCNB2	3.45197	CYCLIN B2
DONSON	3.41519	DOWNSTREAM NEIGHBOR OF SON
ITM2C	3.35069	INTEGRAL MEMBRANE PROTEIN 2C
FKBP11	3.32665	FK506 BINDING PROTEIN 11, 19 KDA
GMNN	3.30872	GEMININ, DNA REPLICATION INHIBITOR
FABP5L3	3.29944	FATTY ACID BINDING PROTEIN 5-LIKE 3
HSP90B1	3.29602	HEAT SHOCK PROTEIN 90KDA BETA (GRP94), MEMBER 1
PTTG1	3.23041	PITUITARY TUMOR-TRANSFORMING 1
DHFR	3.18646	DIHYDROFOLATE REDUCTASE
TNFRSF17	3.16388	TUMOR NECROSIS FACTOR RECEPTOR SUPERFAMILY, MEMBER 17
FABP5	3.16366	FATTY ACID BINDING PROTEIN 5 (PSORIASIS-ASSOCIATED)
UBE2T	3.16068	UBIQUITIN-CONJUGATING ENZYME E2T (PUTATIVE)
STMN1	3.15701	STATHMIN 1/ONCOPROTEIN 18
CXCR6	3.11161	CHEMOKINE (C-X-C MOTIF) RECEPTOR 6
UBE2J1	3.1008	UBIQUITIN-CONJUGATING ENZYME E2, J1 (UBC6 HOMOLOG, YEAST)
MGC24039	3.07379	HYPOTHETICAL PROTEIN MGC24039
TUBG1	3.05136	TUBULIN, GAMMA 1
LOC91316	3.02644	8->SIMILAR TO BK246H3.1 (IMMUNOGLOBULIN LAMBDA-LIKE POLYPEPTIDE 1, PRE-B-CELL SPECIFIC)
RNASEH2A	3.01287	RIBONUCLEASE H2, LARGE SUBUNIT
ARMET	2.98749	ARGININE-RICH, MUTATED IN EARLY STAGE TUMORS
IGKV1D-13	2.96883	IMMUNOGLOBULIN KAPPA VARIABLE 1D-13
SPATS2	2.96737	SPERMATOGENESIS ASSOCIATED, SERINE-RICH 2
MCM7	2.92803	MCM7 MINICHROMOSOME MAINTENANCE DEFICIENT 7 (S. CEREVISIAE)
UAP1	2.92772	UDP-N-ACTEYLGLUCOSAMINE PYROPHOSPHORYLASE 1
C19ORF10	2.92377	CHROMOSOME 19 OPEN READING FRAME 10
MCM4	2.91274	MCM4 MINICHROMOSOME MAINTENANCE DEFICIENT 4 (S. CEREVISIAE)
IGJ	2.89763	IMMUNOGLOBULIN J POLYPEPTIDE, LINKER PROTEIN FOR IMMUNOGLOBULIN ALPHA AND MU POLYPEPTIDES
SDF2L1	2.89711	STROMAL CELL-DERIVED FACTOR 2-LIKE 1
MCM6	2.87371	MCM6 MINICHROMOSOME MAINTENANCE DEFICIENT 6 (MIS5 HOMOLOG, S. POMBE) (S. CEREVISIAE)
D15WSU75E	2.82457	DNA SEGMENT, CHR 15, WAYNE STATE UNIVERSITY 75, EXPRESSED
SNORD50A	2.79716	RNA, U50 SMALL NUCLEAR
SLC25A4	2.78428	SOLUTE CARRIER FAMILY 25 (MITOCHONDRIAL CARRIER; ADENINE NUCLEOTIDE TRANSLOCATOR), MEMBER 4
MT1E	2.75644	METALLOTHIONEIN 1E (FUNCTIONAL)
RUVBL2	2.75559	RUVB-LIKE 2 (E. COLI)
GMPPB	2.74393	GDP-MANNOSE PYROPHOSPHORYLASE B
DNAJB11	2.69199	DNAJ (HSP40) HOMOLOG, SUBFAMILY B, MEMBER 11
RPN2	2.68676	RIBOPHORIN II
GZMB	2.68184	GRANZYME B (GRANZYME 2, CYTOTOXIC T-LYMPHOCYTE-ASSOCIATED SERINE ESTERASE 1)
GMPPA	2.6814	GDP-MANNOSE PYROPHOSPHORYLASE A
MT1JP	2.64622	METALLOTHIONEIN 1J (PSEUDOGENE)
UBE2S	2.63518	UBIQUITIN-CONJUGATING ENZYME E2S
DCPS	2.62577	DECAPPING ENZYME, SCAVENGER
XBP1	2.61176	X-BOX BINDING PROTEIN 1
TIMM10	2.60853	TRANSLOCASE OF INNER MITOCHONDRIAL MEMBRANE 10 HOMOLOG (YEAST)
DDOST	2.57845	DOLICHYL-DIPHOSPHOOLIGOSACCHARIDE-PROTEIN GLYCOSYLTRANSFERASE
SRPRB	2.56662	SIGNAL RECOGNITION PARTICLE RECEPTOR, B SUBUNIT
PPIB	2.56402	PEPTIDYLPROLYL ISOMERASE B (CYCLOPHILIN B)
MCM2	2.55611	MCM2 MINICHROMOSOME MAINTENANCE DEFICIENT 2, MITOTIN (S. CEREVISIAE)
PDXK	2.55018	PYRIDOXAL (PYRIDOXINE, VITAMIN B6) KINASE
MAGED1	2.54895	MELANOMA ANTIGEN FAMILY D, 1
PXMP2	2.51514	PEROXISOMAL MEMBRANE PROTEIN 2, 22KDA
P2RX5	2.5097	PURINERGIC RECEPTOR P2X, LIGAND-GATED ION CHANNEL, 5
SEC11C	2.50872	SEC11-LIKE 3 (S. CEREVISIAE)
VARS	2.49273	VALYL-TRNA SYNTHETASE
USP41	2.48641	UBIQUITIN SPECIFIC PEPTIDASE 41
TXNDC11	2.48359	THIOREDOXIN DOMAIN CONTAINING 11
NUDT18	2.47424	NUDIX (NUCLEOSIDE DIPHOSPHATE LINKED MOIETY X)-TYPE MOTIF 18
IGHV3OR16-8	2.46095	SIMILAR TO IG HEAVY CHAIN V-III REGION VH26 PRECURSOR
MCM5	2.45323	MCM5 MINICHROMOSOME MAINTENANCE DEFICIENT 5, CELL DIVISION CYCLE 46 (S. CEREVISIAE)
KPNA2	2.45225	KARYOPHERIN ALPHA 2 (RAG COHORT 1, IMPORTIN ALPHA 1)
PDIA5	2.4389	PROTEIN DISULFIDE ISOMERASE FAMILY A, MEMBER 5
IFI35	2.4364	INTERFERON-INDUCED PROTEIN 35
OR7E31P	2.42451	OLFACTORY RECEPTOR, FAMILY 7, SUBFAMILY E, MEMBER 31 PSEUDOGENE
CCDC34	2.40561	HYPOTHETICAL PROTEIN AF301222
CRELD2	2.38965	CYSTEINE-RICH WITH EGF-LIKE DOMAINS 2
COX5A	2.38853	CYTOCHROME C OXIDASE SUBUNIT VA
HIST2H4B	2.38638	H4 HISTONE, FAMILY 2
PIF1	2.38228	CHROMOSOME 15 OPEN READING FRAME 20
RPS16	2.36236	RIBOSOMAL PROTEIN S16
PREB	2.3568	PROLACTIN REGULATORY ELEMENT BINDING
MRPL37	2.3534	MITOCHONDRIAL RIBOSOMAL PROTEIN L37
GALM	2.34769	GALACTOSE MUTAROTASE (ALDOSE 1-EPIMERASE)
PAQR4	2.33449	PROGESTIN AND ADIPOQ RECEPTOR FAMILY MEMBER IV
RFC4	2.3341	REPLICATION FACTOR C (ACTIVATOR 1) 4, 37KDA
PRMT5	2.32745	PROTEIN ARGININE METHYLTRANSFERASE 5
SPCS3	2.31566	SIGNAL PEPTIDASE COMPLEX SUBUNIT 3 HOMOLOG (S. CEREVISIAE)
HIST2H4B	2.30961	H4 HISTONE, FAMILY 2
C16ORF33	2.3053	CHROMOSOME 16 OPEN READING FRAME 33
CD59	2.30444	CD59 ANTIGEN, COMPLEMENT REGULATORY PROTEIN
HINT2	2.30229	HISTIDINE TRIAD NUCLEOTIDE BINDING PROTEIN 2
PDIA4	2.29983	PROTEIN DISULFIDE ISOMERASE FAMILY A, MEMBER 4
COG8	2.29926	COMPONENT OF OLIGOMERIC GOLGI COMPLEX 8
TRIP6	2.2917	THYROID HORMONE RECEPTOR INTERACTOR 6
ACOT7	2.28882	ACYL-COA THIOESTERASE 7
NASP	2.28796	NUCLEAR AUTOANTIGENIC SPERM PROTEIN (HISTONE-BINDING)
HIST2H4B	2.28614	H4 HISTONE, FAMILY 2
IDH2	2.28311	ISOCITRATE DEHYDROGENASE 2 (NADP+), MITOCHONDRIAL
IRF4	2.27369	INTERFERON REGULATORY FACTOR 4
ETFB	2.27065	ELECTRON-TRANSFER-FLAVOPROTEIN, BETA POLYPEPTIDE
UCK2	2.26816	URIDINE-CYTIDINE KINASE 2
PMM2	2.2651	PHOSPHOMANNOMUTASE 2
RRM1	2.26112	RIBONUCLEOTIDE REDUCTASE M1 POLYPEPTIDE
SLC35B1	2.25311	SOLUTE CARRIER FAMILY 35, MEMBER B1
ATPBD1B	2.24398	ATP BINDING DOMAIN 1 FAMILY, MEMBER B
TRAM2	2.22579	TRANSLOCATION ASSOCIATED MEMBRANE PROTEIN 2
PSMD8	2.22197	PROTEASOME (PROSOME, MACROPAIN) 26S SUBUNIT, NON-ATPASE, 8
E2F2	2.21944	E2F TRANSCRIPTION FACTOR 2
MTHFD1L	2.21434	METHYLENETETRAHYDROFOLATE DEHYDROGENASE (NADP+ DEPENDENT) 1-LIKE
SLC35F2	2.19917	SOLUTE CARRIER FAMILY 35, MEMBER F2
HIST2H4B	2.19697	H4 HISTONE, FAMILY 2
POLA2	2.19007	POLYMERASE (DNA DIRECTED), ALPHA 2 (70KD SUBUNIT)
HIST1H1C	2.17797	HISTONE 1, H1C
PSMB2	2.176	PROTEASOME (PROSOME, MACROPAIN) SUBUNIT, BETA TYPE, 2
ISG20	2.17376	INTERFERON STIMULATED EXONUCLEASE GENE 20KDA
CHAF1A	2.17248	CHROMATIN ASSEMBLY FACTOR 1, SUBUNIT A (P150)
ATAD3B	2.16977	KIAA1273 PROTEIN
PRDX4	2.16292	PEROXIREDOXIN 4
ATP5G1	2.14026	ATP SYNTHASE, H+ TRANSPORTING, MITOCHONDRIAL F0 COMPLEX, SUBUNIT C1 (SUBUNIT 9)
C20ORF59	2.13882	CHROMOSOME 20 OPEN READING FRAME 59
FDPSL2B	2.12837	SIMILAR TO FARNESYL PYROPHOSPHATE SYNTHETASE (FPP SYNTHETASE) (FPS) (FARNESYL DIPHOSPHATE SYNTHETASE)
NDUFB7	2.12165	NADH DEHYDROGENASE (UBIQUINONE) 1 BETA SUBCOMPLEX, 7, 18KDA
CDC20	2.12101	CDC20 CELL DIVISION CYCLE 20 HOMOLOG (S. CEREVISIAE)
RNASEH2C	2.11864	AYP1 PROTEIN
ANKRD39	2.1181	ANKYRIN REPEAT DOMAIN 39
TUBA1C	2.11687	TUBULIN, ALPHA, UBIQUITOUS
OGFOD1	2.10386	2-OXOGLUTARATE AND IRON-DEPENDENT OXYGENASE DOMAIN CONTAINING 1
EBP	2.09727	EMOPAMIL BINDING PROTEIN (STEROL ISOMERASE)
GOT1	2.09642	GLUTAMIC-OXALOACETIC TRANSAMINASE 1, SOLUBLE (ASPARTATE AMINOTRANSFERASE 1)
XPO5	2.09454	EXPORTIN 5
ZNF593	2.09098	ZINC FINGER PROTEIN 593
PARP1	2.07487	POLY (ADP-RIBOSE) POLYMERASE FAMILY, MEMBER 1
DTYMK	2.07425	DEOXYTHYMIDYLATE KINASE (THYMIDYLATE KINASE)
CKS2	2.07354	CDC28 PROTEIN KINASE REGULATORY SUBUNIT 2
EDEM2	2.07288	CHROMOSOME 20 OPEN READING FRAME 31
TPM4	2.07218	TROPOMYOSIN 4
WDR4	2.071	WD REPEAT DOMAIN 4
POLD2	2.07081	POLYMERASE (DNA DIRECTED), DELTA 2, REGULATORY SUBUNIT 50KDA
PSMD1	2.06293	PROTEASOME (PROSOME, MACROPAIN) 26S SUBUNIT, NON-ATPASE, 1
IDH3A	2.06042	ISOCITRATE DEHYDROGENASE 3 (NAD+) ALPHA
RACGAP1	2.05977	RAC GTPASE ACTIVATING PROTEIN 1
RANBP1	2.05944	RAN BINDING PROTEIN 1
FH	2.05914	FUMARATE HYDRATASE
GOT2	2.05698	GLUTAMIC-OXALOACETIC TRANSAMINASE 2, MITOCHONDRIAL (ASPARTATE AMINOTRANSFERASE 2)
NDUFA7	2.05447	NADH DEHYDROGENASE (UBIQUINONE) 1 ALPHA SUBCOMPLEX, 7, 14.5KDA
C21ORF70	2.05399	CHROMOSOME 21 OPEN READING FRAME 70
EBNA1BP2	2.05386	EBNA1 BINDING PROTEIN 2
APOBEC3C	2.04836	APOLIPOPROTEIN B MRNA EDITING ENZYME, CATALYTIC POLYPEPTIDE-LIKE 3B
LDHA	2.04434	LACTATE DEHYDROGENASE A
AARS	2.0428	ALANYL-TRNA SYNTHETASE
HADH	2.04274	L-3-HYDROXYACYL-COENZYME A DEHYDROGENASE, SHORT CHAIN
MTHFD1	2.04024	METHYLENETETRAHYDROFOLATE DEHYDROGENASE (NADP+ DEPENDENT) 1, METHENYLTETRAHYDROFOLATE CYCLOHYDROLASE
STOML2	2.0387	STOMATIN (EPB72)-LIKE 2
ARID3A	2.03838	AT RICH INTERACTIVE DOMAIN 3A (BRIGHT- LIKE)
PMVK	2.03307	PHOSPHOMEVALONATE KINASE
GART	2.03261	PHOSPHORIBOSYLGLYCINAMIDE FORMYLTRANSFERASE, PHOSPHORIBOSYLGLYCINAMIDE SYNTHETASE, PHOSPHORIBOSYLAMINOIMIDAZOLE SYNTHETASE
NUDT21	2.03127	NUDIX (NUCLEOSIDE DIPHOSPHATE LINKED MOIETY X)-TYPE MOTIF 21
COL9A3	2.03045	COLLAGEN, TYPE IX, ALPHA 3
THOC4	2.02802	THO COMPLEX 4
RFT1	2.02594	RFT1 HOMOLOG (S. CEREVISIAE)
FICD	2.02501	HUNTINGTIN INTERACTING PROTEIN E
KIAA0152	2.02181	KIAA0152
PSMB6	2.02044	PROTEASOME (PROSOME, MACROPAIN) SUBUNIT, BETA TYPE, 6
MGC10334	2.01877	HYPOTHETICAL PROTEIN MGC10334
C19ORF48	2.01789	MULTIDRUG RESISTANCE-RELATED PROTEIN
BCL2L12	2.01559	BCL2-LIKE 12 (PROLINE RICH)
PSME2	2.01395	PROTEASOME (PROSOME, MACROPAIN) ACTIVATOR SUBUNIT 2 (PA28 BETA)
NPLOC4	2.01138	NUCLEAR PROTEIN LOCALIZATION 4 HOMOLOG (S. CEREVISIAE)
TOR3A	2.00769	TORSIN FAMILY 3, MEMBER A
SRM	2.00509	SPERMIDINE SYNTHASE
APOO	2.00446	HYPOTHETICAL PROTEIN MGC4825
DDX11	2.00226	DEAD/H (ASP-GLU-ALA-ASP/HIS) BOX POLYPEPTIDE 11 (CHL1-LIKE HELICASE HOMOLOG, S. CEREVISIAE)
BOP1	2.00001	BLOCK OF PROLIFERATION 1
AURKAIP1	1.99912	AURORA KINASE A INTERACTING PROTEIN 1
AVEN	1.99691	APOPTOSIS, CASPASE ACTIVATION INHIBITOR
SHMT2	1.99629	SERINE HYDROXYMETHYLTRANSFERASE 2 (MITOCHONDRIAL)
ASNS	1.99175	ASPARAGINE SYNTHETASE
LRRC59	1.99151	LEUCINE RICH REPEAT CONTAINING 59
DCI	1.99005	DODECENOYL-COENZYME A DELTA ISOMERASE (3,2 TRANS-ENOYL-COENZYME A ISOMERASE)
DSN1	1.98715	CHROMOSOME 20 OPEN READING FRAME 172
CREB3	1.98706	CAMP RESPONSIVE ELEMENT BINDING PROTEIN 3
LOC391075	1.98366	SIMILAR TO GLYCERALDEHYDE-3-PHOSPHATE DEHYDROGENASE, LIVER (GAPDH)
AQP3	1.98335	AQUAPORIN 3 (GILL BLOOD GROUP)
ADA	1.98139	ADENOSINE DEAMINASE
FEN1	1.97572	FLAP STRUCTURE-SPECIFIC ENDONUCLEASE 1
ZNF526	1.97464	ZINC FINGER PROTEIN 526
MRPL28	1.97405	MITOCHONDRIAL RIBOSOMAL PROTEIN L28
LMNB2	1.97343	LAMIN B2
CCDC90A	1.97269	CHROMOSOME 6 OPEN READING FRAME 79
MTCH2	1.97144	MITOCHONDRIAL CARRIER HOMOLOG 2 (C. ELEGANS)
BYSL	1.97106	BYSTIN-LIKE
ARF4	1.96968	ADP-RIBOSYLATION FACTOR 4
RPN1	1.96863	RIBOPHORIN I
ASF1B	1.96324	ASF1 ANTI-SILENCING FUNCTION 1 HOMOLOG B (S. CEREVISIAE)
MRPS18A	1.96212	MITOCHONDRIAL RIBOSOMAL PROTEIN S18A
CLPTM1L	1.95612	CISPLATIN RESISTANCE RELATED PROTEIN CRR9P
TMC3	1.95593	TRANSMEMBRANE CHANNEL-LIKE 3
NOL5A	1.94813	NUCLEOLAR PROTEIN 5A (56KDA WITH KKE/D REPEAT)
DPAGT1	1.94759	DOLICHYL-PHOSPHATE (UDP-N-ACETYLGLUCOSAMINE) N-ACETYLGLUCOSAMINEPHOSPHOTRANSFERASE 1 (GLCNAC-1-P TRANSFERASE)
PSMD3	1.94687	PROTEASOME (PROSOME, MACROPAIN) 26S SUBUNIT, NON-ATPASE, 3
MED8	1.94621	MEDIATOR OF RNA POLYMERASE II TRANSCRIPTION, SUBUNIT 8 HOMOLOG (YEAST)
TUBB2C	1.94593	TUBULIN, BETA 2C
SNX17	1.94452	SORTING NEXIN 17
YARS	1.94271	TYROSYL-TRNA SYNTHETASE
PFKP	1.94046	PHOSPHOFRUCTOKINASE, PLATELET
SSR1	1.93553	SIGNAL SEQUENCE RECEPTOR, ALPHA (TRANSLOCON-ASSOCIATED PROTEIN ALPHA)
DOK3	1.93543	DOCKING PROTEIN 3
MT1X	1.93383	METALLOTHIONEIN 1X
WDR18	1.93261	WD REPEAT DOMAIN 18
NTHL1	1.93236	NTH ENDONUCLEASE III-LIKE 1 (E. COLI)
AHCY	1.93194	S-ADENOSYLHOMOCYSTEINE HYDROLASE
MRPS16	1.93083	MITOCHONDRIAL RIBOSOMAL PROTEIN S16
ICMT	1.92987	ISOPRENYLCYSTEINE CARBOXYL METHYLTRANSFERASE
KRTCAP2	1.92862	KERATINOCYTE ASSOCIATED PROTEIN 2
PIM2	1.92487	PIM-2 ONCOGENE
CALU	1.91977	CALUMENIN
GARS	1.91745	GLYCYL-TRNA SYNTHETASE
TOMM40	1.91601	TRANSLOCASE OF OUTER MITOCHONDRIAL MEMBRANE 40 HOMOLOG (YEAST)
LAGE3	1.91418	DNA SEGMENT ON CHROMOSOME X (UNIQUE) 9879 EXPRESSED SEQUENCE
GOSR2	1.90964	GOLGI SNAP RECEPTOR COMPLEX MEMBER 2
BARD1	1.90863	BRCA1 ASSOCIATED RING DOMAIN 1
POLDIP2	1.90158	POLYMERASE (DNA-DIRECTED), DELTA INTERACTING PROTEIN 2
MRPL23	1.9014	MITOCHONDRIAL RIBOSOMAL PROTEIN L23
GIYD2	1.89874	GIY-YIG DOMAIN CONTAINING 2
TRADD	1.89871	TNFRSF1A-ASSOCIATED VIA DEATH DOMAIN
PAICS	1.89749	PHOSPHORIBOSYLAMINOIMIDAZOLE CARBOXYLASE, PHOSPHORIBOSYLAMINOIMIDAZOLE SUCCINOCARBOXAMIDE SYNTHETASE
COX5B	1.89531	CYTOCHROME C OXIDASE SUBUNIT VB
TARS2	1.89473	THREONYL-TRNA SYNTHETASE-LIKE 1
COPE	1.89368	COATOMER PROTEIN COMPLEX, SUBUNIT EPSILON
LOC389842	1.89225	SIMILAR TO RAN-SPECIFIC GTPASE-ACTIVATING PROTEIN (RAN BINDING PROTEIN 1) (RANBP1)
ATP2A2	1.89065	ATPASE, CA++ TRANSPORTING, CARDIAC MUSCLE, SLOW TWITCH 2
CHID1	1.88962	CHITINASE DOMAIN CONTAINING 1
TRUB2	1.88867	TRUB PSEUDOURIDINE (PSI) SYNTHASE HOMOLOG 2 (E. COLI)
TMEM106C	1.88858	TRANSMEMBRANE PROTEIN 106C
GSTZ1	1.88584	GLUTATHIONE TRANSFERASE ZETA 1 (MALEYLACETOACETATE ISOMERASE)
MPG	1.88029	N-METHYLPURINE-DNA GLYCOSYLASE
CCDC124	1.87689	HYPOTHETICAL PROTEIN BC013949
BSCL2	1.87624	BERNARDINELLI-SEIP CONGENITAL LIPODYSTROPHY 2 (SEIPIN)
CRTC1	1.87362	CREB REGULATED TRANSCRIPTION COACTIVATOR 1
ZC3HC1	1.87319	ZINC FINGER, C3HC-TYPE CONTAINING 1
NDUFS8	1.87233	NADH DEHYDROGENASE (UBIQUINONE) FE-S PROTEIN 8, 23KDA (NADH-COENZYME Q REDUCTASE)
IMP4	1.87202	IMP4, U3 SMALL NUCLEOLAR RIBONUCLEOPROTEIN, HOMOLOG (YEAST)
PUF60	1.86911	FUSE-BINDING PROTEIN-INTERACTING REPRESSOR
PTPRCAP	1.86822	PROTEIN TYROSINE PHOSPHATASE, RECEPTOR TYPE, C-ASSOCIATED PROTEIN
H2AFJ	1.86771	H2A HISTONE FAMILY, MEMBER J
MRPL55	1.86563	MITOCHONDRIAL RIBOSOMAL PROTEIN L55
NME1	1.86359	NON-METASTATIC CELLS 1, PROTEIN (NM23A) EXPRESSED IN
PRIM1	1.86166	PRIMASE, POLYPEPTIDE 1, 49KDA
NDUFB9	1.86129	NADH DEHYDROGENASE (UBIQUINONE) 1 BETA SUBCOMPLEX, 9, 22KDA
MT1F	1.85064	METALLOTHIONEIN 1F (FUNCTIONAL)
SEC61A1	1.84588	SEC61 ALPHA 1 SUBUNIT (S. CEREVISIAE)
C2ORF33	1.8449	CHROMOSOME 2 OPEN READING FRAME 33
C2ORF30	1.84351	CHROMOSOME 2 OPEN READING FRAME 30
FAM14A	1.84158	FAMILY WITH SEQUENCE SIMILARITY 14, MEMBER A
MT1DP	1.84125	METALLOTHIONEIN M
MRPS24	1.83838	MITOCHONDRIAL RIBOSOMAL PROTEIN S24
FAM86A	1.838	FAMILY WITH SEQUENCE SIMILARITY 86, MEMBER A
ERCC1	1.83753	EXCISION REPAIR CROSS-COMPLEMENTING RODENT REPAIR DEFICIENCY, COMPLEMENTATION GROUP 1 (INCLUDES OVERLAPPING ANTISENSE SEQUENCE)
AKR1A1	1.83688	ALDO-KETO REDUCTASE FAMILY 1, MEMBER A1 (ALDEHYDE REDUCTASE)
CSTF2	1.83654	CLEAVAGE STIMULATION FACTOR, 3' PRE-RNA, SUBUNIT 2, 64KDA
CYC1	1.83617	CYTOCHROME C-1
HNRPUL2	1.83592	HETEROGENEOUS NUCLEAR RIBONUCLEOPROTEIN U-LIKE 2
MRPL17	1.83535	MITOCHONDRIAL RIBOSOMAL PROTEIN L17
DERL2	1.83164	DER1-LIKE DOMAIN FAMILY, MEMBER 2
DNAJC9	1.83081	DNAJ (HSP40) HOMOLOG, SUBFAMILY C, MEMBER 9
WHSC1	1.8303	WOLF-HIRSCHHORN SYNDROME CANDIDATE 1
ALG5	1.82971	ASPARAGINE-LINKED GLYCOSYLATION 5 HOMOLOG (YEAST, DOLICHYL-PHOSPHATE BETA-GLUCOSYLTRANSFERASE)
PSMD11	1.82604	PROTEASOME (PROSOME, MACROPAIN) 26S SUBUNIT, NON-ATPASE, 11
RPS19BP1	1.82589	RIBOSOMAL PROTEIN S19 BINDING PROTEIN 1
NDUFB10	1.82432	NADH DEHYDROGENASE (UBIQUINONE) 1 BETA SUBCOMPLEX, 10, 22KDA
WDR57	1.82285	WD REPEAT DOMAIN 57 (U5 SNRNP SPECIFIC)
FAHD2A	1.8204	FUMARYLACETOACETATE HYDROLASE DOMAIN CONTAINING 2A
FAHD2B	1.81937	HYPOTHETICAL PROTEIN DKFZP434N062
SSSCA1	1.81773	SJOGREN'S SYNDROME/SCLERODERMA AUTOANTIGEN 1
SPCS1	1.81709	SIGNAL PEPTIDASE COMPLEX SUBUNIT 1 HOMOLOG (S. CEREVISIAE)
YIF1A	1.81535	YIP1 INTERACTING FACTOR HOMOLOG A (S. CEREVISIAE)
FBXO22	1.8153	F-BOX PROTEIN 22
CCT7	1.81415	CHAPERONIN CONTAINING TCP1, SUBUNIT 7 (ETA)
BAK1	1.81324	BCL2-ANTAGONIST/KILLER 1
DDX49	1.81133	DEAD (ASP-GLU-ALA-ASP) BOX POLYPEPTIDE 49
PUSL1	1.80821	PSEUDOURIDYLATE SYNTHASE-LIKE 1
POLR2E	1.80487	POLYMERASE (RNA) II (DNA DIRECTED) POLYPEPTIDE E, 25KDA
XTP3TPA	1.80117	XTP3-TRANSACTIVATED PROTEIN A
MXD3	1.79804	MAX DIMERIZATION PROTEIN 3
PLK1	1.79294	POLO-LIKE KINASE 1 (DROSOPHILA)
FDPS	1.79281	FARNESYL DIPHOSPHATE SYNTHASE (FARNESYL PYROPHOSPHATE SYNTHETASE, DIMETHYLALLYLTRANSTRANSFERASE, GERANYLTRANSTRANSFERASE)
DCXR	1.79063	DICARBONYL/L-XYLULOSE REDUCTASE
PEMT	1.78717	PHOSPHATIDYLETHANOLAMINE N-METHYLTRANSFERASE
STOML1	1.78708	STOMATIN (EPB72)-LIKE 1
ACO2	1.78424	ACONITASE 2, MITOCHONDRIAL
GSDMDC1	1.78405	GASDERMIN DOMAIN CONTAINING 1
LOC339123	1.78342	HYPOTHETICAL LOC339123
MRTO4	1.7832	CHROMOSOME 1 OPEN READING FRAME 33
GEMIN7	1.78313	GEM (NUCLEAR ORGANELLE) ASSOCIATED PROTEIN 7
EIF4A3	1.7831	DEAD (ASP-GLU-ALA-ASP) BOX POLYPEPTIDE 48
MRPS18B	1.78253	MITOCHONDRIAL RIBOSOMAL PROTEIN S18B
ATP5G3	1.78208	ATP SYNTHASE, H+ TRANSPORTING, MITOCHONDRIAL F0 COMPLEX, SUBUNIT C3 (SUBUNIT 9)
MRPS7	1.7813	MITOCHONDRIAL RIBOSOMAL PROTEIN S7
SNRPF	1.78114	SMALL NUCLEAR RIBONUCLEOPROTEIN POLYPEPTIDE F
LOC388564	1.77766	HYPOTHETICAL GENE SUPPORTED BY BC052596
C1ORF85	1.77761	CHROMOSOME 1 OPEN READING FRAME 85
H2AFV	1.77707	H2A HISTONE FAMILY, MEMBER V
RFC2	1.77206	REPLICATION FACTOR C (ACTIVATOR 1) 2, 40KDA
TDG	1.76972	THYMINE-DNA GLYCOSYLASE
CSNK1E	1.76757	CASEIN KINASE 1, EPSILON
LOC387745	1.76251	SIMILAR TO CG7889-PA
THOP1	1.76075	THIMET OLIGOPEPTIDASE 1
EIF5A	1.75873	EUKARYOTIC TRANSLATION INITIATION FACTOR 5A
MEI1	1.7586	SIMILAR TO MOUSE MEIOSIS DEFECTIVE 1 GENE
SEC61G	1.7533	SEC61 GAMMA SUBUNIT
HAX1	1.75179	HCLS1 ASSOCIATED PROTEIN X-1
CPSF1	1.75103	CLEAVAGE AND POLYADENYLATION SPECIFIC FACTOR 1, 160KDA
CTA-126B4.3	1.74994	CGI-96 PROTEIN
PSMB10	1.74929	PROTEASOME (PROSOME, MACROPAIN) SUBUNIT, BETA TYPE, 10
PSMB3	1.74838	PROTEASOME (PROSOME, MACROPAIN) SUBUNIT, BETA TYPE, 3
NDUFS6	1.74786	NADH DEHYDROGENASE (UBIQUINONE) FE-S PROTEIN 6, 13KDA (NADH-COENZYME Q REDUCTASE)
ATP5D	1.74756	ATP SYNTHASE, H+ TRANSPORTING, MITOCHONDRIAL F1 COMPLEX, DELTA SUBUNIT
RPLP0	1.74744	RIBOSOMAL PROTEIN, LARGE, P0
ZNHIT2	1.74648	ZINC FINGER, HIT TYPE 2
CPSF3	1.74344	CLEAVAGE AND POLYADENYLATION SPECIFIC FACTOR 3, 73KDA
C8ORF55	1.74289	CHROMOSOME 8 OPEN READING FRAME 55
TMEM160	1.74119	HYPOTHETICAL PROTEIN FLJ20512
MRPS15	1.74049	MITOCHONDRIAL RIBOSOMAL PROTEIN S15
PPIL5	1.74004	PEPTIDYLPROLYL ISOMERASE (CYCLOPHILIN)-LIKE 5
BPNT1	1.73539	3'(2'), 5'-BISPHOSPHATE NUCLEOTIDASE 1
ILVBL	1.73155	ILVB (BACTERIAL ACETOLACTATE SYNTHASE)-LIKE
LSM2	1.72474	LSM2 HOMOLOG, U6 SMALL NUCLEAR RNA ASSOCIATED (S. CEREVISIAE)
NDUFA9	1.72454	NADH DEHYDROGENASE (UBIQUINONE) 1 ALPHA SUBCOMPLEX, 9, 39KDA
VDAC1	1.7245	VOLTAGE-DEPENDENT ANION CHANNEL 1
SRRM1	1.7216	SERINE/ARGININE REPETITIVE MATRIX 1
MTDH	1.72107	METADHERIN
R3HCC1	1.7171	R3H DOMAIN AND COILED-COIL CONTAINING 1
TUFM	1.71682	TU TRANSLATION ELONGATION FACTOR, MITOCHONDRIAL
RABL4	1.71608	RAB, MEMBER OF RAS ONCOGENE FAMILY-LIKE 4
SRP19	1.71288	SIGNAL RECOGNITION PARTICLE 19KDA
HM13	1.71247	HISTOCOMPATIBILITY (MINOR) 13
KLC1	1.71213	KINESIN 2
PDCD6	1.71015	PROGRAMMED CELL DEATH 6
MRPL40	1.70957	NUCLEAR LOCALIZATION SIGNAL DELETED IN VELOCARDIOFACIAL SYNDROME
KEAP1	1.70935	KELCH-LIKE ECH-ASSOCIATED PROTEIN 1
DAD1	1.70795	DEFENDER AGAINST CELL DEATH 1
KRAS	1.70657	V-HA-RAS HARVEY RAT SARCOMA VIRAL ONCOGENE HOMOLOG
MRPL11	1.70539	CGI-113 PROTEIN
SNF8	1.70411	SNF8, ESCRT-II COMPLEX SUBUNIT, HOMOLOG (S. CEREVISIAE)
BLMH	1.70251	BLEOMYCIN HYDROLASE
MRPS11	1.70184	HYPOTHETICAL PROTEIN FLJ22512
PCTK3	1.70089	PCTAIRE PROTEIN KINASE 3
ASNA1	1.70072	ARSA ARSENITE TRANSPORTER, ATP-BINDING, HOMOLOG 1 (BACTERIAL)
SLC25A11	1.7007	SOLUTE CARRIER FAMILY 25 (MITOCHONDRIAL CARRIER; OXOGLUTARATE CARRIER), MEMBER 11
NME2	1.69995	NON-METASTATIC CELLS 2, PROTEIN (NM23B) EXPRESSED IN
CISD1	1.6992	CHROMOSOME 10 OPEN READING FRAME 70
SURF1	1.69773	SURFEIT 1
C1ORF122	1.69718	CHROMOSOME 1 OPEN READING FRAME 122
ATAD3A	1.69702	ATPASE FAMILY, AAA DOMAIN CONTAINING 3A
C11ORF48	1.69679	CHROMOSOME 11 OPEN READING FRAME 48
SEC61B	1.69421	SEC61 BETA SUBUNIT
MDH2	1.69259	MALATE DEHYDROGENASE 2, NAD (MITOCHONDRIAL)
MED27	1.69155	COFACTOR REQUIRED FOR SP1 TRANSCRIPTIONAL ACTIVATION, SUBUNIT 8, 34KDA
PUS1	1.69041	PSEUDOURIDYLATE SYNTHASE 1
HSF1	1.6878	HEAT SHOCK TRANSCRIPTION FACTOR 1
PNKP	1.68708	POLYNUCLEOTIDE KINASE 3'-PHOSPHATASE
DDX39	1.6857	DEAD (ASP-GLU-ALA-ASP) BOX POLYPEPTIDE 39
NMRAL1	1.684	HSCARG PROTEIN
PPM1K	1.6826	PROTEIN PHOSPHATASE 1K (PP2C DOMAIN CONTAINING)
PSMC3	1.67756	PROTEASOME (PROSOME, MACROPAIN) 26S SUBUNIT, ATPASE, 3
DNAJC15	1.67599	DNAJ (HSP40) HOMOLOG, SUBFAMILY C, MEMBER 15
TBC1D7	1.67458	TBC1 DOMAIN FAMILY, MEMBER 7
NDUFB4	1.6738	NADH DEHYDROGENASE (UBIQUINONE) 1 BETA SUBCOMPLEX, 4, 15KDA
SELS	1.67215	SELENOPROTEIN S
NT5C	1.67176	5', 3'-NUCLEOTIDASE, CYTOSOLIC
MRPL4	1.66951	MITOCHONDRIAL RIBOSOMAL PROTEIN L4
SRPR	1.66925	SIGNAL RECOGNITION PARTICLE RECEPTOR ('DOCKING PROTEIN')
LRRC20	1.66876	LEUCINE RICH REPEAT CONTAINING 20
COPG	1.667	COATOMER PROTEIN COMPLEX, SUBUNIT GAMMA
SRP68	1.66521	SIGNAL RECOGNITION PARTICLE 68KDA
TBC1D1	1.66516	TBC1 (TRE-2/USP6, BUB2, CDC16) DOMAIN FAMILY, MEMBER 1
NDUFAF1	1.66501	NADH DEHYDROGENASE (UBIQUINONE) 1 ALPHA SUBCOMPLEX, ASSEMBLY FACTOR 1
GPS1	1.66479	G PROTEIN PATHWAY SUPPRESSOR 1
FBXO41	1.66473	F-BOX PROTEIN 41
ASPSCR1	1.66453	ALVEOLAR SOFT PART SARCOMA CHROMOSOME REGION, CANDIDATE 1
MSTO1	1.66427	MISATO HOMOLOG 1 (DROSOPHILA)
MCAT	1.66278	MALONYL-COA:ACYL CARRIER PROTEIN TRANSACYLASE, MITOCHONDRIAL
ARHGDIA	1.66157	RHO GDP DISSOCIATION INHIBITOR (GDI) ALPHA
COPS6	1.66105	COP9 CONSTITUTIVE PHOTOMORPHOGENIC HOMOLOG SUBUNIT 6 (ARABIDOPSIS)
FOXK2	1.65673	FORKHEAD BOX K2
LRDD	1.65562	LEUCINE-RICH REPEATS AND DEATH DOMAIN CONTAINING
NDUFA13	1.65494	NADH DEHYDROGENASE (UBIQUINONE) 1 ALPHA SUBCOMPLEX, 13
TBL2	1.6507	DKFZP434N024 PROTEIN
TMED4	1.64995	TRANSMEMBRANE EMP24 PROTEIN TRANSPORT DOMAIN CONTAINING 4
MTX1	1.64927	METAXIN 1
ELAC2	1.64896	HYPOTHETICAL PROTEIN FLJ10530
TICAM1	1.64864	HYPOTHETICAL PROTEIN, CLONE 24751
NDUFB8	1.6486	NADH DEHYDROGENASE (UBIQUINONE) 1 BETA SUBCOMPLEX, 8, 19KDA
NOLA2	1.64804	NUCLEOLAR PROTEIN FAMILY A, MEMBER 2 (H/ACA SMALL NUCLEOLAR RNPS)
FANCD2	1.64731	FANCONI ANEMIA, COMPLEMENTATION GROUP D2
C6ORF125	1.64709	CHROMOSOME 6 OPEN READING FRAME 125
NOMO2	1.64648	NODAL MODULATOR 2
USP40	1.64606	UBIQUITIN SPECIFIC PEPTIDASE 40
KTI12	1.64492	KTI12 HOMOLOG, CHROMATIN ASSOCIATED (S. CEREVISIAE)
ATP13A1	1.64179	ATPASE TYPE 13A1
RDBP	1.63475	RD RNA BINDING PROTEIN
CCT3	1.63432	CHAPERONIN CONTAINING TCP1, SUBUNIT 3 (GAMMA)
FUBP1	1.63264	FAR UPSTREAM ELEMENT (FUSE) BINDING PROTEIN 1
PIGT	1.62859	PHOSPHATIDYLINOSITOL GLYCAN, CLASS T
C16ORF42	1.62854	HYPOTHETICAL PROTEIN MGC24381
DNAJC1	1.62668	DNAJ (HSP40) HOMOLOG, SUBFAMILY C, MEMBER 1
INPP4A	1.62635	INOSITOL POLYPHOSPHATE-4-PHOSPHATASE, TYPE I, 107KDA
LOC387703	1.62484	SIMILAR TO ATP-DEPENDENT DNA HELICASE II, 70 KDA SUBUNIT (LUPUS KU AUTOANTIGEN PROTEIN P70) (KU70) (70 KDA SUBUNIT OF KU ANTIGEN) (CTCBF)
SLC2A8	1.62188	SOLUTE CARRIER FAMILY 2, (FACILITATED GLUCOSE TRANSPORTER) MEMBER 8
TRAPPC2L	1.61897	HEMATOPOIETIC STEM/PROGENITOR CELLS 176
SMPD1	1.61881	SPHINGOMYELIN PHOSPHODIESTERASE 1, ACID LYSOSOMAL (ACID SPHINGOMYELINASE)
MRPL27	1.61856	MITOCHONDRIAL RIBOSOMAL PROTEIN L27
NDUFB11	1.61825	NADH DEHYDROGENASE (UBIQUINONE) 1 BETA SUBCOMPLEX, 11, 17.3KDA
UCHL5IP	1.61804	THREE PRIME REPAIR EXONUCLEASE 2
WBP1	1.61739	WW DOMAIN BINDING PROTEIN 1
HSD17B10	1.61492	HYDROXYACYL-COENZYME A DEHYDROGENASE, TYPE II
GMDS	1.61188	GDP-MANNOSE 4,6-DEHYDRATASE
MRPL52	1.60849	MITOCHONDRIAL RIBOSOMAL PROTEIN L52
LIN37	1.60455	PRESENILIN ENHANCER 2 HOMOLOG (C. ELEGANS)
UQCRC1	1.60282	UBIQUINOL-CYTOCHROME C REDUCTASE CORE PROTEIN I
TIMM50	1.60241	TRANSLOCASE OF INNER MITOCHONDRIAL MEMBRANE 50 HOMOLOG (YEAST)
CCDC51	1.60135	COILED-COIL DOMAIN CONTAINING 51
CDK5	1.59746	CYCLIN-DEPENDENT KINASE 5
NDUFS7	1.59649	NADH DEHYDROGENASE (UBIQUINONE) FE-S PROTEIN 7, 20KDA (NADH-COENZYME Q REDUCTASE)
SCAND1	1.59311	SCAN DOMAIN CONTAINING 1
BTBD14B	1.5931	BTB (POZ) DOMAIN CONTAINING 14B
ICT1	1.59215	IMMATURE COLON CARCINOMA TRANSCRIPT 1
PRDX1	1.59056	PEROXIREDOXIN 1
COMMD1	1.58896	COPPER METABOLISM (MURR1) DOMAIN CONTAINING 1
NDUFV3	1.58681	NADH DEHYDROGENASE (UBIQUINONE) FLAVOPROTEIN 3, 10KDA
MPND	1.58252	HYPOTHETICAL PROTEIN FLJ14981
LRPAP1	1.58231	LOW DENSITY LIPOPROTEIN RECEPTOR-RELATED PROTEIN ASSOCIATED PROTEIN 1
AKR7A2	1.5812	ALDO-KETO REDUCTASE FAMILY 7, MEMBER A2 (AFLATOXIN ALDEHYDE REDUCTASE)
ZNF259	1.5796	ZINC FINGER PROTEIN 259
KIAA0859	1.57838	KIAA0859 PROTEIN
CSRP1	1.57693	CYSTEINE AND GLYCINE-RICH PROTEIN 1
LOC392242	1.56412	HYPOTHETICAL GENE SUPPORTED BY NM_172239
HSD17B7	1.56407	HYDROXYSTEROID (17-BETA) DEHYDROGENASE 7
DDX51	1.56085	DEAD (ASP-GLU-ALA-ASP) BOX POLYPEPTIDE 51
P117	1.55945	QIL1 PROTEIN
ISG20L1	1.55764	INTERFERON STIMULATED EXONUCLEASE GENE 20KDA-LIKE 1
RAC1P4	1.55544	RAS-RELATED C3 BOTULINUM TOXIN SUBSTRATE 1 PSEUDOGENE 4
POLR2I	1.55421	POLYMERASE (RNA) II (DNA DIRECTED) POLYPEPTIDE I, 14.5KDA
COG4	1.55165	COMPONENT OF OLIGOMERIC GOLGI COMPLEX 4
LOC391174	1.54647	SIMILAR TO CG30152-PA
COPB2	1.54313	COATOMER PROTEIN COMPLEX, SUBUNIT BETA 2 (BETA PRIME)
TIMM13	1.54239	TRANSLOCASE OF INNER MITOCHONDRIAL MEMBRANE 13 HOMOLOG (YEAST)
MEA1	1.54227	MALE-ENHANCED ANTIGEN 1
MRPL41	1.54129	MITOCHONDRIAL RIBOSOMAL PROTEIN L41
RPUSD3	1.53927	RNA PSEUDOURIDYLATE SYNTHASE DOMAIN CONTAINING 3
ENDOG	1.53236	ENDONUCLEASE G
PIN1	1.5306	PROTEIN (PEPTIDYLPROLYL CIS/TRANS ISOMERASE) NIMA-INTERACTING 1
MRPL49	1.52466	MITOCHONDRIAL RIBOSOMAL PROTEIN L49
PFDN1	1.5218	PREFOLDIN SUBUNIT 1
BCKDHA	1.51984	BRANCHED CHAIN KETO ACID DEHYDROGENASE E1, ALPHA POLYPEPTIDE
LOC348926	1.51692	HYPOTHETICAL PROTEIN LOC348926
COX4NB	1.5116	COX4 NEIGHBOR
RIC8A	1.50561	RESISTANCE TO INHIBITORS OF CHOLINESTERASE 8 HOMOLOG A (C. ELEGANS)
SFXN4	1.49176	SIDEROFLEXIN 4
C9ORF32	1.45527	CHROMOSOME 9 OPEN READING FRAME 32
PDZD11	1.45105	PDZ DOMAIN CONTAINING 11
STYXL1	1.44668	SERINE/THREONINE/TYROSINE INTERACTING-LIKE 1
CHCHD8	1.43065	COILED-COIL-HELIX-COILED-COIL-HELIX DOMAIN CONTAINING 8
PEX16	1.42748	PEROXISOMAL BIOGENESIS FACTOR 16
CCDC56	1.41001	COILED-COIL DOMAIN CONTAINING 56
