# Supplementary material for: Gene Expression Patterns of Dengue Virus-Infected Children from Nicaragua Reveal a Distinct Signature of Increased Metabolism
Source: PLoS Negl Trop Dis. 2010 Jun 15;4(6):e710. doi: 10.1371/journal.pntd.0000710 (PMC2886038; doi:10.1371/journal.pntd.0000710)
Supplement: Table S4 — Identification of genes that are significantly upregulated in acute DSS samples relative to convalescent samples by two-way supervised comparisons using SAM. (0.11 MB XLS) [file pntd.0000710.s005.xls]

## Sheet: Supp Table 4 (DSS)
DSS
Symbol	Fold Upregulated	Gene Name
TYMS	11.3143	THYMIDYLATE SYNTHETASE
KIAA0101	9.79511	KIAA0101
SPCS3	8.53661	SIGNAL PEPTIDASE COMPLEX SUBUNIT 3 HOMOLOG (S. CEREVISIAE)
UAP1	7.61751	UDP-N-ACTEYLGLUCOSAMINE PYROPHOSPHORYLASE 1
CD38	7.52532	CD38 ANTIGEN (P45)
MLF1IP	7.28986	MLF1 INTERACTING PROTEIN
EAF2	6.99471	ELL ASSOCIATED FACTOR 2
IGHV1OR15-1	6.80612	IMMUNOGLOBULIN HEAVY VARIABLE 1-2
NUSAP1	6.56181	NUCLEOLAR AND SPINDLE ASSOCIATED PROTEIN 1
GMNN	6.28255	GEMININ, DNA REPLICATION INHIBITOR
TNFRSF17	6.11525	TUMOR NECROSIS FACTOR RECEPTOR SUPERFAMILY, MEMBER 17
DONSON	6.05332	DOWNSTREAM NEIGHBOR OF SON
SAR1B	5.91854	SAR1 GENE HOMOLOG B (S. CEREVISIAE)
C6ORF173	5.62633	CHROMOSOME 6 OPEN READING FRAME 173
HSP90B1	5.45428	HEAT SHOCK PROTEIN 90KDA BETA (GRP94), MEMBER 1
FAM14B	5.43555	FAMILY WITH SEQUENCE SIMILARITY 14, MEMBER B
IGLJ3	5.4014	IMMUNOGLOBULIN LAMBDA JOINING 3
KDELR2	5.28185	KDEL (LYS-ASP-GLU-LEU) ENDOPLASMIC RETICULUM PROTEIN RETENTION RECEPTOR 2
LOC390712	4.8546	SIMILAR TO IG HEAVY CHAIN V-III REGION VH26 PRECURSOR
LMAN1	4.7814	LECTIN, MANNOSE-BINDING, 1
PCNA	4.61481	PROLIFERATING CELL NUCLEAR ANTIGEN
C14ORF68	4.60691	CHROMOSOME 14 OPEN READING FRAME 68
CKS2	4.54686	CDC28 PROTEIN KINASE REGULATORY SUBUNIT 2
MAN1A1	4.53156	MANNOSIDASE, ALPHA, CLASS 1A, MEMBER 1
FABP5	4.46457	FATTY ACID BINDING PROTEIN 5 (PSORIASIS-ASSOCIATED)
RPL22L1	4.41968	RIBOSOMAL PROTEIN L22-LIKE 1
FAM3C	4.41579	FAMILY WITH SEQUENCE SIMILARITY 3, MEMBER C
TPD52	4.39007	TUMOR PROTEIN D52
ARMET	4.30939	ARGININE-RICH, MUTATED IN EARLY STAGE TUMORS
BIRC5	4.19076	BACULOVIRAL IAP REPEAT-CONTAINING 5 (SURVIVIN)
FKBP11	4.17952	FK506 BINDING PROTEIN 11, 19 KDA
DNAJC15	4.09946	DNAJ (HSP40) HOMOLOG, SUBFAMILY C, MEMBER 15
XBP1	4.08287	X-BOX BINDING PROTEIN 1
H2AFX	4.01044	H2A HISTONE FAMILY, MEMBER X
ITM2C	3.97288	INTEGRAL MEMBRANE PROTEIN 2C
NDUFB3	3.92269	NADH DEHYDROGENASE (UBIQUINONE) 1 BETA SUBCOMPLEX, 3, 12KDA
IDH3A	3.84511	ISOCITRATE DEHYDROGENASE 3 (NAD+) ALPHA
IGLV@	3.81364	IMMUNOGLOBULIN LAMBDA VARIABLE GROUP
IGHG3	3.76334	IMMUNOGLOBULIN HEAVY CONSTANT GAMMA 3 (G3M MARKER)
MCEE	3.73966	METHYLMALONYL COA EPIMERASE
PIF1	3.71375	CHROMOSOME 15 OPEN READING FRAME 20
STMN1	3.67025	STATHMIN 1/ONCOPROTEIN 18
DNAJB11	3.65964	DNAJ (HSP40) HOMOLOG, SUBFAMILY B, MEMBER 11
SSR1	3.64148	SIGNAL SEQUENCE RECEPTOR, ALPHA (TRANSLOCON-ASSOCIATED PROTEIN ALPHA)
PTTG1	3.6047	PITUITARY TUMOR-TRANSFORMING 1
LOC91316	3.60454	8->SIMILAR TO BK246H3.1 (IMMUNOGLOBULIN LAMBDA-LIKE POLYPEPTIDE 1, PRE-B-CELL SPECIFIC)
UBE2J1	3.57413	UBIQUITIN-CONJUGATING ENZYME E2, J1 (UBC6 HOMOLOG, YEAST)
SLC25A23	3.54425	SOLUTE CARRIER FAMILY 25 (MITOCHONDRIAL CARRIER; PHOSPHATE CARRIER), MEMBER 23
C13ORF27	3.54163	HYPOTHETICAL PROTEIN BC015148
SEC61G	3.52378	SEC61 GAMMA SUBUNIT
CENPM	3.52127	CHROMOSOME 22 OPEN READING FRAME 18
MANEA	3.51352	MANNOSIDASE, ENDO-ALPHA
PGM3	3.44755	PHOSPHOGLUCOMUTASE 3
RPA3	3.42242	REPLICATION PROTEIN A3, 14KDA
KIAA0125	3.36121	KIAA0125
RFC4	3.33651	REPLICATION FACTOR C (ACTIVATOR 1) 4, 37KDA
KPNA2	3.33566	KARYOPHERIN ALPHA 2 (RAG COHORT 1, IMPORTIN ALPHA 1)
TRAM1	3.32756	TRANSLOCATION ASSOCIATED MEMBRANE PROTEIN 1
C19ORF10	3.30034	CHROMOSOME 19 OPEN READING FRAME 10
C2ORF30	3.29877	CHROMOSOME 2 OPEN READING FRAME 30
MRPL22	3.29564	MITOCHONDRIAL RIBOSOMAL PROTEIN L22
MTHFD2	3.28113	METHYLENETETRAHYDROFOLATE DEHYDROGENASE (NADP+ DEPENDENT) 2, METHENYLTETRAHYDROFOLATE CYCLOHYDROLASE
CCNB2	3.24169	CYCLIN B2
ARF4	3.2175	ADP-RIBOSYLATION FACTOR 4
ALG5	3.2061	ASPARAGINE-LINKED GLYCOSYLATION 5 HOMOLOG (YEAST, DOLICHYL-PHOSPHATE BETA-GLUCOSYLTRANSFERASE)
CASP3	3.19313	CASPASE 3, APOPTOSIS-RELATED CYSTEINE PEPTIDASE
E2F5	3.18885	E2F TRANSCRIPTION FACTOR 5, P130-BINDING
LOC390714	3.18191	SIMILAR TO IG HEAVY CHAIN V-III REGION VH26 PRECURSOR
MYCBP	3.16561	C-MYC BINDING PROTEIN
HAT1	3.15321	HISTONE ACETYLTRANSFERASE 1
TMEM48	3.15243	TRANSMEMBRANE PROTEIN 48
UBE2C	3.09075	UBIQUITIN-CONJUGATING ENZYME E2C
SNRPG	3.08412	SMALL NUCLEAR RIBONUCLEOPROTEIN POLYPEPTIDE G
HIST2H4B	3.08309	H4 HISTONE, FAMILY 2
ALG14	3.08245	ASPARAGINE-LINKED GLYCOSYLATION 14 HOMOLOG (YEAST)
SLC35F2	3.07592	SOLUTE CARRIER FAMILY 35, MEMBER F2
SUB1	3.06384	SUB1 HOMOLOG (S. CEREVISIAE)
IRF4	3.05357	INTERFERON REGULATORY FACTOR 4
CD59	3.03574	CD59 ANTIGEN, COMPLEMENT REGULATORY PROTEIN
GINS2	3.03521	DNA REPLICATION COMPLEX GINS PROTEIN PSF2
GNL3	3.01884	GUANINE NUCLEOTIDE BINDING PROTEIN-LIKE 3 (NUCLEOLAR)
TMED7	3.01528	TRANSMEMBRANE EMP24 PROTEIN TRANSPORT DOMAIN CONTAINING 7
HIST2H4B	3.01061	H4 HISTONE, FAMILY 2
FAM30A	3.01036	FAMILY WITH SEQUENCE SIMILARITY 30, MEMBER A
BLNK	2.99496	B-CELL LINKER
COX5A	2.98733	CYTOCHROME C OXIDASE SUBUNIT VA
HMGB2	2.97942	HIGH-MOBILITY GROUP BOX 2
D15WSU75E	2.97127	DNA SEGMENT, CHR 15, WAYNE STATE UNIVERSITY 75, EXPRESSED
RTCD1	2.95596	RNA TERMINAL PHOSPHATE CYCLASE DOMAIN 1
KIAA0746	2.94999	KIAA0746 PROTEIN
TXNDC17	2.94683	THIOREDOXIN-LIKE 5
SSR3	2.94322	SIGNAL SEQUENCE RECEPTOR, GAMMA (TRANSLOCON-ASSOCIATED PROTEIN GAMMA)
MRPL39	2.9294	MITOCHONDRIAL RIBOSOMAL PROTEIN L39
DCUN1D5	2.91317	DCN1, DEFECTIVE IN CULLIN NEDDYLATION 1, DOMAIN CONTAINING 5 (S. CEREVISIAE)
RPL26L1	2.90515	RIBOSOMAL PROTEIN L26-LIKE 1
BOLA3	2.90471	BOLA-LIKE 3 (E. COLI)
OPTC	2.89907	OPTICIN
PPIB	2.89883	PEPTIDYLPROLYL ISOMERASE B (CYCLOPHILIN B)
MRPL40	2.89299	NUCLEAR LOCALIZATION SIGNAL DELETED IN VELOCARDIOFACIAL SYNDROME
UBE2G1	2.89234	UBIQUITIN-CONJUGATING ENZYME E2G 1 (UBC7 HOMOLOG, YEAST)
MGC24039	2.88498	HYPOTHETICAL PROTEIN MGC24039
TXNDC11	2.8841	THIOREDOXIN DOMAIN CONTAINING 11
DHFR	2.87235	DIHYDROFOLATE REDUCTASE
CCDC34	2.86691	HYPOTHETICAL PROTEIN AF301222
PXMP2	2.85886	PEROXISOMAL MEMBRANE PROTEIN 2, 22KDA
UQCRQ	2.83385	UBIQUINOL-CYTOCHROME C REDUCTASE, COMPLEX III SUBUNIT VII, 9.5KDA
TMEM106C	2.82579	TRANSMEMBRANE PROTEIN 106C
MAGED1	2.82272	MELANOMA ANTIGEN FAMILY D, 1
PSMA3	2.82112	PROTEASOME (PROSOME, MACROPAIN) SUBUNIT, ALPHA TYPE, 3
MCM6	2.81916	MCM6 MINICHROMOSOME MAINTENANCE DEFICIENT 6 (MIS5 HOMOLOG, S. POMBE) (S. CEREVISIAE)
IGKV1D-13	2.81624	IMMUNOGLOBULIN KAPPA VARIABLE 1D-13
SEC61B	2.81142	SEC61 BETA SUBUNIT
GLRX2	2.80421	GLUTAREDOXIN 2
HIST2H4B	2.80197	H4 HISTONE, FAMILY 2
PSMD14	2.79636	PROTEASOME (PROSOME, MACROPAIN) 26S SUBUNIT, NON-ATPASE, 14
LGMN	2.79484	LEGUMAIN
CRELD2	2.79083	CYSTEINE-RICH WITH EGF-LIKE DOMAINS 2
CCDC90A	2.7777	CHROMOSOME 6 OPEN READING FRAME 79
SDF2L1	2.77634	STROMAL CELL-DERIVED FACTOR 2-LIKE 1
CYCSL1	2.77344	CYTOCHROME C, SOMATIC-LIKE 1
CRLS1	2.76496	CHROMOSOME 20 OPEN READING FRAME 155
SRPRB	2.75191	SIGNAL RECOGNITION PARTICLE RECEPTOR, B SUBUNIT
APOBEC3C	2.75068	APOLIPOPROTEIN B MRNA EDITING ENZYME, CATALYTIC POLYPEPTIDE-LIKE 3B
PRIM1	2.73274	PRIMASE, POLYPEPTIDE 1, 49KDA
RPL39L	2.72708	RIBOSOMAL PROTEIN L39-LIKE
PPA1	2.71732	PYROPHOSPHATASE (INORGANIC) 1
H2AFZP2	2.69379	H2A HISTONE FAMILY, MEMBER Z, PSEUDOGENE 2
ISG20	2.68767	INTERFERON STIMULATED EXONUCLEASE GENE 20KDA
UCHL5	2.68516	UBIQUITIN CARBOXYL-TERMINAL HYDROLASE L5
TIMM17A	2.66191	TRANSLOCASE OF INNER MITOCHONDRIAL MEMBRANE 17 HOMOLOG A (YEAST)
SEC24D	2.66126	SEC24 RELATED GENE FAMILY, MEMBER D (S. CEREVISIAE)
C3ORF26	2.65868	CHROMOSOME 3 OPEN READING FRAME 26
C15ORF23	2.65442	CHROMOSOME 15 OPEN READING FRAME 23
NUDT21	2.65278	NUDIX (NUCLEOSIDE DIPHOSPHATE LINKED MOIETY X)-TYPE MOTIF 21
HIST1H1C	2.63852	HISTONE 1, H1C
DDOST	2.62737	DOLICHYL-DIPHOSPHOOLIGOSACCHARIDE-PROTEIN GLYCOSYLTRANSFERASE
MRPL3	2.61896	MITOCHONDRIAL RIBOSOMAL PROTEIN L3
CKS1B	2.61654	CDC28 PROTEIN KINASE REGULATORY SUBUNIT 1B
RPN2	2.61438	RIBOPHORIN II
C20ORF59	2.61299	CHROMOSOME 20 OPEN READING FRAME 59
PCBP3	2.60012	POLY(RC) BINDING PROTEIN 3
PPIL5	2.5856	PEPTIDYLPROLYL ISOMERASE (CYCLOPHILIN)-LIKE 5
NME1	2.57941	NON-METASTATIC CELLS 1, PROTEIN (NM23A) EXPRESSED IN
MRPS18C	2.57896	MITOCHONDRIAL RIBOSOMAL PROTEIN S18C
C17ORF61	2.5766	CHROMOSOME 17 OPEN READING FRAME 61
RACGAP1	2.56834	RAC GTPASE ACTIVATING PROTEIN 1
BTG3	2.56639	BTG FAMILY, MEMBER 3
SLC35B1	2.56293	SOLUTE CARRIER FAMILY 35, MEMBER B1
SPCS1	2.56244	SIGNAL PEPTIDASE COMPLEX SUBUNIT 1 HOMOLOG (S. CEREVISIAE)
MCTS1	2.5554	MALIGNANT T CELL AMPLIFIED SEQUENCE 1
FBXO22	2.55256	F-BOX PROTEIN 22
PSPHL	2.54946	PHOSPHOSERINE PHOSPHATASE-LIKE
CLEC2D	2.54885	C-TYPE LECTIN DOMAIN FAMILY 2, MEMBER D
SRP19	2.54858	SIGNAL RECOGNITION PARTICLE 19KDA
TMED2	2.54443	TRANSMEMBRANE EMP24 DOMAIN TRAFFICKING PROTEIN 2
RP11-217H1.1	2.54406	IMPLANTATION-ASSOCIATED PROTEIN
GMPPB	2.54163	GDP-MANNOSE PYROPHOSPHORYLASE B
MRPS16	2.5409	MITOCHONDRIAL RIBOSOMAL PROTEIN S16
RRM1	2.53872	RIBONUCLEOTIDE REDUCTASE M1 POLYPEPTIDE
DCPS	2.5199	DECAPPING ENZYME, SCAVENGER
PAICS	2.51208	PHOSPHORIBOSYLAMINOIMIDAZOLE CARBOXYLASE, PHOSPHORIBOSYLAMINOIMIDAZOLE SUCCINOCARBOXAMIDE SYNTHETASE
NDUFAB1	2.51145	NADH DEHYDROGENASE (UBIQUINONE) 1, ALPHA/BETA SUBCOMPLEX, 1, 8KDA
HIST2H4B	2.51011	H4 HISTONE, FAMILY 2
UQCRH	2.50599	UBIQUINOL-CYTOCHROME C REDUCTASE HINGE PROTEIN
NUP37	2.50219	NUCLEOPORIN 37KDA
CLPTM1L	2.49199	CISPLATIN RESISTANCE RELATED PROTEIN CRR9P
TUBG1	2.48722	TUBULIN, GAMMA 1
CNPY2	2.48217	TRANSMEMBRANE PROTEIN 4
RNASEH2A	2.48174	RIBONUCLEASE H2, LARGE SUBUNIT
ACADM	2.47921	ACYL-COENZYME A DEHYDROGENASE, C-4 TO C-12 STRAIGHT CHAIN
PDIA6	2.47871	PROTEIN DISULFIDE ISOMERASE FAMILY A, MEMBER 6
PREB	2.47438	PROLACTIN REGULATORY ELEMENT BINDING
COX7A2	2.47296	CYTOCHROME C OXIDASE SUBUNIT VIIA POLYPEPTIDE 2 (LIVER)
PSMA2	2.47223	PROTEASOME (PROSOME, MACROPAIN) SUBUNIT, ALPHA TYPE, 2
MRPS33	2.46453	MITOCHONDRIAL RIBOSOMAL PROTEIN S33
LSM3	2.45997	LSM3 HOMOLOG, U6 SMALL NUCLEAR RNA ASSOCIATED (S. CEREVISIAE)
MCM7	2.45159	MCM7 MINICHROMOSOME MAINTENANCE DEFICIENT 7 (S. CEREVISIAE)
APOO	2.44823	HYPOTHETICAL PROTEIN MGC4825
NUS1	2.44626	CHROMOSOME 6 OPEN READING FRAME 68
C1ORF41	2.4431	CHROMOSOME 1 OPEN READING FRAME 41
NDUFA7	2.44292	NADH DEHYDROGENASE (UBIQUINONE) 1 ALPHA SUBCOMPLEX, 7, 14.5KDA
ZNF593	2.4428	ZINC FINGER PROTEIN 593
PDIA4	2.43701	PROTEIN DISULFIDE ISOMERASE FAMILY A, MEMBER 4
PSMA6	2.43445	PROTEASOME (PROSOME, MACROPAIN) SUBUNIT, ALPHA TYPE, 6
SELS	2.43243	SELENOPROTEIN S
CSE1L	2.43219	CSE1 CHROMOSOME SEGREGATION 1-LIKE (YEAST)
SPCS2	2.43194	SIGNAL PEPTIDASE COMPLEX SUBUNIT 2 HOMOLOG (S. CEREVISIAE)
H2AFZ	2.43139	H2A HISTONE FAMILY, MEMBER Z
RPLP0	2.42285	RIBOSOMAL PROTEIN, LARGE, P0
CCDC47	2.42124	COILED-COIL DOMAIN CONTAINING 47
PDIA5	2.41913	PROTEIN DISULFIDE ISOMERASE FAMILY A, MEMBER 5
CALU	2.41857	CALUMENIN
MRPL17	2.41732	MITOCHONDRIAL RIBOSOMAL PROTEIN L17
SLAMF7	2.41507	SLAM FAMILY MEMBER 7
RNASEH2C	2.41206	AYP1 PROTEIN
NASP	2.40485	NUCLEAR AUTOANTIGENIC SPERM PROTEIN (HISTONE-BINDING)
MRPS10	2.4037	MITOCHONDRIAL RIBOSOMAL PROTEIN S10
METTL5	2.40076	METHYLTRANSFERASE LIKE 5
MCM4	2.39426	MCM4 MINICHROMOSOME MAINTENANCE DEFICIENT 4 (S. CEREVISIAE)
SELK	2.38624	SELENOPROTEIN K
C11ORF10	2.37803	CHROMOSOME 11 OPEN READING FRAME 10
MRPL19	2.37563	MITOCHONDRIAL RIBOSOMAL PROTEIN L19
MORF4L2	2.37359	MORTALITY FACTOR 4 LIKE 2
RY1	2.37136	PUTATIVE NUCLEIC ACID BINDING PROTEIN RY-1
SNRPE	2.37109	SMALL NUCLEAR RIBONUCLEOPROTEIN POLYPEPTIDE E
TXN	2.36588	THIOREDOXIN
DNM1L	2.36215	DYNAMIN 1-LIKE
HINT2	2.35495	HISTIDINE TRIAD NUCLEOTIDE BINDING PROTEIN 2
COX17	2.35056	COX17 HOMOLOG, CYTOCHROME C OXIDASE ASSEMBLY PROTEIN (YEAST)
DSN1	2.34544	CHROMOSOME 20 OPEN READING FRAME 172
PDXK	2.34476	PYRIDOXAL (PYRIDOXINE, VITAMIN B6) KINASE
SNRPA1	2.34206	SMALL NUCLEAR RIBONUCLEOPROTEIN POLYPEPTIDE A'
MRPL47	2.34086	MITOCHONDRIAL RIBOSOMAL PROTEIN L47
AQP3	2.33974	AQUAPORIN 3 (GILL BLOOD GROUP)
MAGEH1	2.33653	MELANOMA ANTIGEN FAMILY H, 1
AHCY	2.33636	S-ADENOSYLHOMOCYSTEINE HYDROLASE
DAD1	2.33386	DEFENDER AGAINST CELL DEATH 1
MRPS14	2.32587	MITOCHONDRIAL RIBOSOMAL PROTEIN S14
IDH2	2.3257	ISOCITRATE DEHYDROGENASE 2 (NADP+), MITOCHONDRIAL
SS18	2.32418	SYNOVIAL SARCOMA TRANSLOCATION, CHROMOSOME 18
FKBP3	2.32199	FK506 BINDING PROTEIN 3, 25KDA
PSMB2	2.31782	PROTEASOME (PROSOME, MACROPAIN) SUBUNIT, BETA TYPE, 2
C12ORF11	2.31639	HYPOTHETICAL PROTEIN FLJ10630
PIM2	2.30712	PIM-2 ONCOGENE
CCDC5	2.30667	COILED-COIL DOMAIN CONTAINING 5 (SPINDLE ASSOCIATED)
PSMA4	2.30081	PROTEASOME (PROSOME, MACROPAIN) SUBUNIT, ALPHA TYPE, 4
PSAT1	2.30067	PHOSPHOSERINE AMINOTRANSFERASE 1
EBNA1BP2	2.30016	EBNA1 BINDING PROTEIN 2
EIF2AK3	2.2981	EUKARYOTIC TRANSLATION INITIATION FACTOR 2-ALPHA KINASE 3
TMEM156	2.29303	HYPOTHETICAL PROTEIN FLJ23235
PRDX1	2.28838	PEROXIREDOXIN 1
CCT2	2.28484	CHAPERONIN CONTAINING TCP1, SUBUNIT 2 (BETA)
PSMB6	2.28407	PROTEASOME (PROSOME, MACROPAIN) SUBUNIT, BETA TYPE, 6
MRPS22	2.28301	MITOCHONDRIAL RIBOSOMAL PROTEIN S22
TOR3A	2.28289	TORSIN FAMILY 3, MEMBER A
HCG_25371	2.28182	SIMILAR TO UBIQUINOL-CYTOCHROME C REDUCTASE COMPLEX 11 KDA PROTEIN, MITOCHONDRIAL PRECURSOR (MITOCHONDRIAL HINGE PROTEIN)
TPM4	2.2778	TROPOMYOSIN 4
CCDC50	2.26934	COILED-COIL DOMAIN CONTAINING 50
HIST2H4B	2.26576	H4 HISTONE, FAMILY 2
TMEM126A	2.26159	TRANSMEMBRANE PROTEIN 126A
YME1L1	2.26046	YME1-LIKE 1 (S. CEREVISIAE)
RAD51C	2.26023	RAD51 HOMOLOG C (S. CEREVISIAE)
C2ORF33	2.25512	CHROMOSOME 2 OPEN READING FRAME 33
DPM1	2.24724	DOLICHYL-PHOSPHATE MANNOSYLTRANSFERASE POLYPEPTIDE 1, CATALYTIC SUBUNIT
CHCHD1	2.24475	COILED-COIL-HELIX-COILED-COIL-HELIX DOMAIN CONTAINING 1
GOSR2	2.23742	GOLGI SNAP RECEPTOR COMPLEX MEMBER 2
SSR4	2.23473	SIGNAL SEQUENCE RECEPTOR, DELTA (TRANSLOCON-ASSOCIATED PROTEIN DELTA)
TMC3	2.23296	TRANSMEMBRANE CHANNEL-LIKE 3
THEM2	2.23251	THIOESTERASE SUPERFAMILY MEMBER 2
DERL2	2.22661	DER1-LIKE DOMAIN FAMILY, MEMBER 2
NME2	2.2215	NON-METASTATIC CELLS 2, PROTEIN (NM23B) EXPRESSED IN
MT1E	2.218	METALLOTHIONEIN 1E (FUNCTIONAL)
STOML2	2.21292	STOMATIN (EPB72)-LIKE 2
TARS	2.20797	THREONYL-TRNA SYNTHETASE
HADH	2.20787	L-3-HYDROXYACYL-COENZYME A DEHYDROGENASE, SHORT CHAIN
MTDH	2.20767	METADHERIN
LOC202227	2.20645	SIMILAR TO PEPTIDYLPROLYL ISOMERASE A-LIKE
GLRX3	2.20393	THIOREDOXIN-LIKE 2
COG8	2.20235	COMPONENT OF OLIGOMERIC GOLGI COMPLEX 8
TCEB1P2	2.2006	TRANSCRIPTION ELONGATION FACTOR B (SIII), POLYPEPTIDE 1 PSEUDOGENE 2
HSPE1	2.20033	HEAT SHOCK 10KDA PROTEIN 1 (CHAPERONIN 10)
ATP5G3	2.2	ATP SYNTHASE, H+ TRANSPORTING, MITOCHONDRIAL F0 COMPLEX, SUBUNIT C3 (SUBUNIT 9)
TFB2M	2.19326	TRANSCRIPTION FACTOR B2, MITOCHONDRIAL
RAN	2.19221	RAN, MEMBER RAS ONCOGENE FAMILY
GYG1	2.18347	GLYCOGENIN 1
C14ORF112	2.18214	CHROMOSOME 14 OPEN READING FRAME 112
NDUFS4	2.18195	NADH DEHYDROGENASE (UBIQUINONE) FE-S PROTEIN 4, 18KDA (NADH-COENZYME Q REDUCTASE)
NBPF22P	2.17928	HYPOTHETICAL PROTEIN MGC48637
C6ORF129	2.17786	CHROMOSOME 6 OPEN READING FRAME 129
WDR4	2.17609	WD REPEAT DOMAIN 4
EXOSC8	2.17496	EXOSOME COMPONENT 8
PRDM15	2.17268	PR DOMAIN CONTAINING 15
UBE2S	2.16633	UBIQUITIN-CONJUGATING ENZYME E2S
RANBP1	2.16376	RAN BINDING PROTEIN 1
DNAJC1	2.15984	DNAJ (HSP40) HOMOLOG, SUBFAMILY C, MEMBER 1
MCM2	2.15466	MCM2 MINICHROMOSOME MAINTENANCE DEFICIENT 2, MITOTIN (S. CEREVISIAE)
MGC72080	2.1513	MGC72080 PSEUDOGENE
PNOC	2.14973	PREPRONOCICEPTIN
PSMG1	2.14847	DOWN SYNDROME CRITICAL REGION GENE 2
IGHV3OR16-8	2.14319	SIMILAR TO IG HEAVY CHAIN V-III REGION VH26 PRECURSOR
GALK2	2.14249	GALACTOKINASE 2
MRPS7	2.14222	MITOCHONDRIAL RIBOSOMAL PROTEIN S7
BLM	2.14212	BLOOM SYNDROME
OSBPL10	2.13477	HYPOTHETICAL PROTEIN FLJ20363
FH	2.1343	FUMARATE HYDRATASE
MGAT2	2.13425	MANNOSYL (ALPHA-1,6-)-GLYCOPROTEIN BETA-1,2-N-ACETYLGLUCOSAMINYLTRANSFERASE
DPH3	2.13326	ZINC FINGER, CSL-TYPE CONTAINING 2
EBP	2.12227	EMOPAMIL BINDING PROTEIN (STEROL ISOMERASE)
PRMT5	2.11914	PROTEIN ARGININE METHYLTRANSFERASE 5
ERGIC2	2.11444	ERGIC AND GOLGI 2
ICMT	2.11047	ISOPRENYLCYSTEINE CARBOXYL METHYLTRANSFERASE
GOLT1B	2.10677	GOLGI TRANSPORT 1 HOMOLOG B (S. CEREVISIAE)
MRPS17	2.10638	MITOCHONDRIAL RIBOSOMAL PROTEIN S17
ASNS	2.10131	ASPARAGINE SYNTHETASE
AKAP2	2.09828	A KINASE (PRKA) ANCHOR PROTEIN 2
TRAPPC6A	2.0963	TRAFFICKING PROTEIN PARTICLE COMPLEX 6A
PSMD8	2.09574	PROTEASOME (PROSOME, MACROPAIN) 26S SUBUNIT, NON-ATPASE, 8
WDR41	2.09202	WD REPEAT DOMAIN 41
RUVBL2	2.08941	RUVB-LIKE 2 (E. COLI)
MPG	2.0867	N-METHYLPURINE-DNA GLYCOSYLASE
BCCIP	2.08167	CDK INHIBITOR P21 BINDING PROTEIN
GOT1	2.08155	GLUTAMIC-OXALOACETIC TRANSAMINASE 1, SOLUBLE (ASPARTATE AMINOTRANSFERASE 1)
MRPS24	2.07865	MITOCHONDRIAL RIBOSOMAL PROTEIN S24
ACTL6A	2.07481	ACTIN-LIKE 6A
NDUFB4	2.07142	NADH DEHYDROGENASE (UBIQUINONE) 1 BETA SUBCOMPLEX, 4, 15KDA
RECQL	2.07009	RECQ PROTEIN-LIKE (DNA HELICASE Q1-LIKE)
MRPL27	2.06875	MITOCHONDRIAL RIBOSOMAL PROTEIN L27
HAX1	2.06515	HCLS1 ASSOCIATED PROTEIN X-1
KCNA3	2.06503	POTASSIUM VOLTAGE-GATED CHANNEL, SHAKER-RELATED SUBFAMILY, MEMBER 3
LOC389842	2.06476	SIMILAR TO RAN-SPECIFIC GTPASE-ACTIVATING PROTEIN (RAN BINDING PROTEIN 1) (RANBP1)
H2AFV	2.06378	H2A HISTONE FAMILY, MEMBER V
FAM82B	2.06199	FAMILY WITH SEQUENCE SIMILARITY 82, MEMBER B
NDUFB7	2.05995	NADH DEHYDROGENASE (UBIQUINONE) 1 BETA SUBCOMPLEX, 7, 18KDA
FEN1	2.05894	FLAP STRUCTURE-SPECIFIC ENDONUCLEASE 1
CCDC53	2.05832	COILED-COIL DOMAIN CONTAINING 53
NDUFA8	2.05702	NADH DEHYDROGENASE (UBIQUINONE) 1 ALPHA SUBCOMPLEX, 8, 19KDA
SLC30A5	2.05651	SOLUTE CARRIER FAMILY 30 (ZINC TRANSPORTER), MEMBER 5
IGHM	2.0511	IMMUNOGLOBULIN HEAVY LOCUS
PSMC2	2.05084	PROTEASOME (PROSOME, MACROPAIN) 26S SUBUNIT, ATPASE, 2
UTP11L	2.05007	UTP11-LIKE, U3 SMALL NUCLEOLAR RIBONUCLEOPROTEIN, (YEAST)
MRPL51	2.04795	MITOCHONDRIAL RIBOSOMAL PROTEIN L51
C4ORF27	2.04515	HYPOTHETICAL PROTEIN FLJ20534
STT3A	2.04415	STT3, SUBUNIT OF THE OLIGOSACCHARYLTRANSFERASE COMPLEX, HOMOLOG A (S. CEREVISIAE)
MRPL23	2.04072	MITOCHONDRIAL RIBOSOMAL PROTEIN L23
PDCD5	2.03991	PROGRAMMED CELL DEATH 5
RARS	2.03982	ARGINYL-TRNA SYNTHETASE
CBX3	2.03633	CHROMOBOX HOMOLOG 3 (HP1 GAMMA HOMOLOG, DROSOPHILA)
MRPS15	2.03617	MITOCHONDRIAL RIBOSOMAL PROTEIN S15
ILF2	2.03416	INTERLEUKIN ENHANCER BINDING FACTOR 2, 45KDA
GMPPA	2.03288	GDP-MANNOSE PYROPHOSPHORYLASE A
MT1JP	2.03262	METALLOTHIONEIN 1J (PSEUDOGENE)
LRRC59	2.03145	LEUCINE RICH REPEAT CONTAINING 59
GTF3C6	2.02639	CHROMOSOME 6 OPEN READING FRAME 51
MRPL15	2.02478	MITOCHONDRIAL RIBOSOMAL PROTEIN L15
KIAA0114	2.02326	KIAA0114 GENE PRODUCT
MTHFD1L	2.0226	METHYLENETETRAHYDROFOLATE DEHYDROGENASE (NADP+ DEPENDENT) 1-LIKE
MRPL37	2.02241	MITOCHONDRIAL RIBOSOMAL PROTEIN L37
HBS1L	2.02104	HBS1-LIKE (S. CEREVISIAE)
NCBP1	2.01974	NUCLEAR CAP BINDING PROTEIN SUBUNIT 1, 80KDA
HSPD1	2.00966	HEAT SHOCK 60KDA PROTEIN 1 (CHAPERONIN)
ADA	2.00847	ADENOSINE DEAMINASE
COPB2	2.00671	COATOMER PROTEIN COMPLEX, SUBUNIT BETA 2 (BETA PRIME)
CISD1	2.00666	CHROMOSOME 10 OPEN READING FRAME 70
NOP5/NOP58	2.00203	HYPOTHETICAL PROTEIN HSPC120
EDEM2	1.99336	CHROMOSOME 20 OPEN READING FRAME 31
MRPL36	1.99087	MITOCHONDRIAL RIBOSOMAL PROTEIN L36
ERH	1.98545	ENHANCER OF RUDIMENTARY HOMOLOG (DROSOPHILA)
TUBA1C	1.98258	TUBULIN, ALPHA, UBIQUITOUS
NDUFAF1	1.98187	NADH DEHYDROGENASE (UBIQUINONE) 1 ALPHA SUBCOMPLEX, ASSEMBLY FACTOR 1
LDHA	1.98099	LACTATE DEHYDROGENASE A
SNRPF	1.97933	SMALL NUCLEAR RIBONUCLEOPROTEIN POLYPEPTIDE F
NGLY1	1.97782	N-GLYCANASE 1
MRP63	1.97735	MITOCHONDRIAL RIBOSOMAL PROTEIN 63
TBC1D7	1.97635	TBC1 DOMAIN FAMILY, MEMBER 7
DCI	1.97499	DODECENOYL-COENZYME A DELTA ISOMERASE (3,2 TRANS-ENOYL-COENZYME A ISOMERASE)
RPS19BP1	1.97459	RIBOSOMAL PROTEIN S19 BINDING PROTEIN 1
EPRS	1.97378	GLUTAMYL-PROLYL-TRNA SYNTHETASE
HSPA4	1.97139	HEAT SHOCK 70KDA PROTEIN 4
C7ORF24	1.97137	CHROMOSOME 7 OPEN READING FRAME 24
NDUFB8	1.9679	NADH DEHYDROGENASE (UBIQUINONE) 1 BETA SUBCOMPLEX, 8, 19KDA
BUB3	1.9672	BUB3 BUDDING UNINHIBITED BY BENZIMIDAZOLES 3 HOMOLOG (YEAST)
KTI12	1.96624	KTI12 HOMOLOG, CHROMATIN ASSOCIATED (S. CEREVISIAE)
MRPL11	1.9651	CGI-113 PROTEIN
CLDN7	1.96426	CLAUDIN 7
WDSOF1	1.95841	WD REPEATS AND SOF1 DOMAIN CONTAINING
PEX13	1.95829	PEROXISOME BIOGENESIS FACTOR 13
RPN1	1.95814	RIBOPHORIN I
ANKRD39	1.95801	ANKYRIN REPEAT DOMAIN 39
C20ORF52	1.95533	CHROMOSOME 20 OPEN READING FRAME 52
C19ORF48	1.95309	MULTIDRUG RESISTANCE-RELATED PROTEIN
BARD1	1.95232	BRCA1 ASSOCIATED RING DOMAIN 1
EDEM1	1.94949	ER DEGRADATION ENHANCER, MANNOSIDASE ALPHA-LIKE 1
RCN2	1.94904	RETICULOCALBIN 2, EF-HAND CALCIUM BINDING DOMAIN
NDUFS5	1.94845	NADH DEHYDROGENASE (UBIQUINONE) FE-S PROTEIN 5, 15KDA (NADH-COENZYME Q REDUCTASE)
NUDT5	1.94835	NUDIX (NUCLEOSIDE DIPHOSPHATE LINKED MOIETY X)-TYPE MOTIF 5
DNAJC3	1.94455	DNAJ (HSP40) HOMOLOG, SUBFAMILY C, MEMBER 3
NFU1	1.94273	HIRA INTERACTING PROTEIN 5
COPB1	1.94258	COATOMER PROTEIN COMPLEX, SUBUNIT BETA
CHAF1A	1.94234	CHROMATIN ASSEMBLY FACTOR 1, SUBUNIT A (P150)
C16ORF33	1.9358	CHROMOSOME 16 OPEN READING FRAME 33
RQCD1	1.93548	RCD1 REQUIRED FOR CELL DIFFERENTIATION1 HOMOLOG (S. POMBE)
MRPL46	1.93493	MITOCHONDRIAL RIBOSOMAL PROTEIN L46
RNASEH1	1.93122	RIBONUCLEASE H1
TMED4	1.92959	TRANSMEMBRANE EMP24 PROTEIN TRANSPORT DOMAIN CONTAINING 4
COMMD1	1.92862	COPPER METABOLISM (MURR1) DOMAIN CONTAINING 1
SLC25A5	1.92832	SOLUTE CARRIER FAMILY 25 (MITOCHONDRIAL CARRIER; ADENINE NUCLEOTIDE TRANSLOCATOR), MEMBER 5
ZNF706	1.92808	ZINC FINGER PROTEIN 706
OR7E31P	1.92781	OLFACTORY RECEPTOR, FAMILY 7, SUBFAMILY E, MEMBER 31 PSEUDOGENE
PSME2	1.92719	PROTEASOME (PROSOME, MACROPAIN) ACTIVATOR SUBUNIT 2 (PA28 BETA)
SMG1	1.92641	PI-3-KINASE-RELATED KINASE SMG-1
C6ORF125	1.92449	CHROMOSOME 6 OPEN READING FRAME 125
CD27	1.92065	TUMOR NECROSIS FACTOR RECEPTOR SUPERFAMILY, MEMBER 7
VARS	1.92037	VALYL-TRNA SYNTHETASE
UFD1L	1.9184	UBIQUITIN FUSION DEGRADATION 1 LIKE (YEAST)
DBI	1.91661	DIAZEPAM BINDING INHIBITOR (GABA RECEPTOR MODULATOR, ACYL-COENZYME A BINDING PROTEIN)
MTCH2	1.91645	MITOCHONDRIAL CARRIER HOMOLOG 2 (C. ELEGANS)
IFNAR2	1.91533	INTERFERON (ALPHA, BETA AND OMEGA) RECEPTOR 2
WEE1	1.91523	WEE1 HOMOLOG (S. POMBE)
MED8	1.91337	MEDIATOR OF RNA POLYMERASE II TRANSCRIPTION, SUBUNIT 8 HOMOLOG (YEAST)
ATP5G1	1.91313	ATP SYNTHASE, H+ TRANSPORTING, MITOCHONDRIAL F0 COMPLEX, SUBUNIT C1 (SUBUNIT 9)
P2RX5	1.91224	PURINERGIC RECEPTOR P2X, LIGAND-GATED ION CHANNEL, 5
NDUFB9	1.91073	NADH DEHYDROGENASE (UBIQUINONE) 1 BETA SUBCOMPLEX, 9, 22KDA
NIF3L1	1.91022	NIF3 NGG1 INTERACTING FACTOR 3-LIKE 1 (S. POMBE)
PTRH2	1.91009	PEPTIDYL-TRNA HYDROLASE 2
HDAC2	1.90647	HISTONE DEACETYLASE 2
SEC23B	1.90263	SEC23 HOMOLOG B (S. CEREVISIAE)
COPS5	1.90255	COP9 CONSTITUTIVE PHOTOMORPHOGENIC HOMOLOG SUBUNIT 5 (ARABIDOPSIS)
MRPS18A	1.90183	MITOCHONDRIAL RIBOSOMAL PROTEIN S18A
UBA2	1.90146	SUMO-1 ACTIVATING ENZYME SUBUNIT 2
REXO2	1.90049	REX2, RNA EXONUCLEASE 2 HOMOLOG (S. CEREVISIAE)
C11ORF24	1.89861	CHROMOSOME 11 OPEN READING FRAME 24
ATP1B3	1.89745	ATPASE, NA+/K+ TRANSPORTING, BETA 3 POLYPEPTIDE
EBPL	1.89307	EMOPAMIL BINDING PROTEIN-LIKE
AURKAIP1	1.89133	AURORA KINASE A INTERACTING PROTEIN 1
BCL2L12	1.88916	BCL2-LIKE 12 (PROLINE RICH)
NDUFA9	1.88795	NADH DEHYDROGENASE (UBIQUINONE) 1 ALPHA SUBCOMPLEX, 9, 39KDA
TFRC	1.88727	TRANSFERRIN RECEPTOR (P90, CD71)
C15ORF24	1.88512	CHROMOSOME 15 OPEN READING FRAME 24
NCAPD3	1.88459	KIAA0056 PROTEIN
CEBPZ	1.88208	CCAAT/ENHANCER BINDING PROTEIN ZETA
SSBP1	1.88113	SINGLE-STRANDED DNA BINDING PROTEIN 1
MRTO4	1.88072	CHROMOSOME 1 OPEN READING FRAME 33
PRPF38A	1.87669	PRP38 PRE-MRNA PROCESSING FACTOR 38 (YEAST) DOMAIN CONTAINING A
SRP72	1.87377	SIGNAL RECOGNITION PARTICLE 72KDA
NDUFS6	1.87202	NADH DEHYDROGENASE (UBIQUINONE) FE-S PROTEIN 6, 13KDA (NADH-COENZYME Q REDUCTASE)
MRPL14	1.87009	MITOCHONDRIAL RIBOSOMAL PROTEIN L14
ASCC3	1.86777	ACTIVATING SIGNAL COINTEGRATOR 1 COMPLEX SUBUNIT 3
C2ORF28	1.86761	CHROMOSOME 2 OPEN READING FRAME 28
PSMB1	1.86473	PROTEASOME (PROSOME, MACROPAIN) SUBUNIT, BETA TYPE, 1
NTHL1	1.86283	NTH ENDONUCLEASE III-LIKE 1 (E. COLI)
COX5B	1.86087	CYTOCHROME C OXIDASE SUBUNIT VB
NDUFC2	1.85979	NADH DEHYDROGENASE (UBIQUINONE) 1, SUBCOMPLEX UNKNOWN, 2, 14.5KDA
KRT10	1.85931	KERATIN 10 (EPIDERMOLYTIC HYPERKERATOSIS; KERATOSIS PALMARIS ET PLANTARIS)
SNRPD3	1.85319	SMALL NUCLEAR RIBONUCLEOPROTEIN D3 POLYPEPTIDE 18KDA
SHMT2	1.84941	SERINE HYDROXYMETHYLTRANSFERASE 2 (MITOCHONDRIAL)
MDH1	1.8476	MALATE DEHYDROGENASE 1, NAD (SOLUBLE)
CREB3	1.84734	CAMP RESPONSIVE ELEMENT BINDING PROTEIN 3
CANX	1.84689	CALNEXIN
PTPN22	1.84592	PROTEIN TYROSINE PHOSPHATASE, NON-RECEPTOR TYPE 22 (LYMPHOID)
LOC440737	1.84537	SIMILAR TO 60S RIBOSOMAL PROTEIN L35
DDX50	1.84511	DEAD (ASP-GLU-ALA-ASP) BOX POLYPEPTIDE 50
RP3-405J24.3	1.84431	CYTOCHROME C OXIDASE SUBUNIT VIA POLYPEPTIDE 1
PSMB5	1.8437	PROTEASOME (PROSOME, MACROPAIN) SUBUNIT, BETA TYPE, 5
LTV1	1.84352	LTV1 HOMOLOG (S. CEREVISIAE)
PDCD2	1.84239	PROGRAMMED CELL DEATH 2
GOT2	1.84152	GLUTAMIC-OXALOACETIC TRANSAMINASE 2, MITOCHONDRIAL (ASPARTATE AMINOTRANSFERASE 2)
LOC440063	1.84142	SIMILAR TO PEPTIDYLPROLYL ISOMERASE A ISOFORM 1
NDUFV2	1.8412	NADH DEHYDROGENASE (UBIQUINONE) FLAVOPROTEIN 2, 24KDA
LOC442744	1.83949	SIMILAR TO PEPTIDYLPROLYL ISOMERASE A ISOFORM 1
AKR1A1	1.83455	ALDO-KETO REDUCTASE FAMILY 1, MEMBER A1 (ALDEHYDE REDUCTASE)
DDX11	1.83403	DEAD/H (ASP-GLU-ALA-ASP/HIS) BOX POLYPEPTIDE 11 (CHL1-LIKE HELICASE HOMOLOG, S. CEREVISIAE)
GARS	1.8329	GLYCYL-TRNA SYNTHETASE
ATP5O	1.83043	ATP SYNTHASE, H+ TRANSPORTING, MITOCHONDRIAL F1 COMPLEX, O SUBUNIT (OLIGOMYCIN SENSITIVITY CONFERRING PROTEIN)
ISG20L1	1.8301	INTERFERON STIMULATED EXONUCLEASE GENE 20KDA-LIKE 1
TDG	1.82996	THYMINE-DNA GLYCOSYLASE
C2ORF47	1.82932	HYPOTHETICAL PROTEIN FLJ22555
ATPIF1	1.81981	ATPASE INHIBITOR PRECURSOR
GART	1.81896	PHOSPHORIBOSYLGLYCINAMIDE FORMYLTRANSFERASE, PHOSPHORIBOSYLGLYCINAMIDE SYNTHETASE, PHOSPHORIBOSYLAMINOIMIDAZOLE SYNTHETASE
HSD17B7	1.81871	HYDROXYSTEROID (17-BETA) DEHYDROGENASE 7
PMVK	1.81655	PHOSPHOMEVALONATE KINASE
CEP27	1.81528	CENTROSOMAL PROTEIN 27KDA
CPSF3	1.81483	CLEAVAGE AND POLYADENYLATION SPECIFIC FACTOR 3, 73KDA
SEC61A1	1.81476	SEC61 ALPHA 1 SUBUNIT (S. CEREVISIAE)
TSFM	1.81059	TS TRANSLATION ELONGATION FACTOR, MITOCHONDRIAL
TIMM23	1.81024	TRANSLOCASE OF INNER MITOCHONDRIAL MEMBRANE 23 HOMOLOG (YEAST)
ALDH18A1	1.80997	ALDEHYDE DEHYDROGENASE 18 FAMILY, MEMBER A1
EIF2A	1.80979	EUKARYOTIC TRANSLATION INITIATION FACTOR 2A, 65KDA
C11ORF1	1.80712	CHROMOSOME 11 OPEN READING FRAME 1
ETFA	1.80468	ELECTRON-TRANSFER-FLAVOPROTEIN, ALPHA POLYPEPTIDE (GLUTARIC ACIDURIA II)
TCP1	1.80409	T-COMPLEX 1
PSMA5	1.80364	PROTEASOME (PROSOME, MACROPAIN) SUBUNIT, ALPHA TYPE, 5
IARS	1.80312	ISOLEUCINE-TRNA SYNTHETASE
MCM3	1.80262	MCM3 MINICHROMOSOME MAINTENANCE DEFICIENT 3 (S. CEREVISIAE)
ATP2A2	1.79958	ATPASE, CA++ TRANSPORTING, CARDIAC MUSCLE, SLOW TWITCH 2
ALG8	1.79895	ASPARAGINE-LINKED GLYCOSYLATION 8 HOMOLOG (YEAST, ALPHA-1,3-GLUCOSYLTRANSFERASE)
BPNT1	1.79864	3'(2'), 5'-BISPHOSPHATE NUCLEOTIDASE 1
PDHA1	1.79858	PYRUVATE DEHYDROGENASE (LIPOAMIDE) ALPHA 1
POLA2	1.79817	POLYMERASE (DNA DIRECTED), ALPHA 2 (70KD SUBUNIT)
RBBP7	1.79544	RETINOBLASTOMA BINDING PROTEIN 7
ATP5C1	1.7944	ATP SYNTHASE, H+ TRANSPORTING, MITOCHONDRIAL F1 COMPLEX, GAMMA POLYPEPTIDE 1
GTF3C3	1.78907	GENERAL TRANSCRIPTION FACTOR IIIC, POLYPEPTIDE 3, 102KDA
LAGE3	1.78669	DNA SEGMENT ON CHROMOSOME X (UNIQUE) 9879 EXPRESSED SEQUENCE
PTPMT1	1.78665	PROTEIN TYROSINE PHOSPHATASE, MITOCHONDRIAL 1
NME2P1	1.78494	NON-METASTATIC CELLS 2, PROTEIN (NM23B) EXPRESSED IN, PSEUDOGENE 1
MRPS31	1.78379	MITOCHONDRIAL RIBOSOMAL PROTEIN S31
MRPS11	1.78367	HYPOTHETICAL PROTEIN FLJ22512
LOC391075	1.78263	SIMILAR TO GLYCERALDEHYDE-3-PHOSPHATE DEHYDROGENASE, LIVER (GAPDH)
LOC119358	1.78112	SIMILAR TO SMALL NUCLEAR RIBONUCLEOPROTEIN D2
NUP155	1.78095	NUCLEOPORIN 155KDA
ATPBD1B	1.78015	ATP BINDING DOMAIN 1 FAMILY, MEMBER B
LOC389217	1.77995	SIMILAR TO SET PROTEIN (PHOSPHATASE 2A INHIBITOR I2PP2A) (I-2PP2A) (TEMPLATE-ACTIVATING FACTOR I) (TAF-I) (HLA-DR ASSOCIATED PROTEIN II) (PHAPII)
DDX1	1.77942	DEAD (ASP-GLU-ALA-ASP) BOX POLYPEPTIDE 1
NUDT18	1.77848	NUDIX (NUCLEOSIDE DIPHOSPHATE LINKED MOIETY X)-TYPE MOTIF 18
ABCE1	1.77738	ATP-BINDING CASSETTE, SUB-FAMILY E (OABP), MEMBER 1
C14ORF130	1.77653	CHROMOSOME 14 OPEN READING FRAME 130
THOC4	1.77646	THO COMPLEX 4
KTN1	1.77603	KINECTIN 1 (KINESIN RECEPTOR)
MRPL48	1.77506	MITOCHONDRIAL RIBOSOMAL PROTEIN L48
NDUFB10	1.77503	NADH DEHYDROGENASE (UBIQUINONE) 1 BETA SUBCOMPLEX, 10, 22KDA
CXXC5	1.77162	CXXC FINGER 5
SUGT1	1.7693	SGT1, SUPPRESSOR OF G2 ALLELE OF SKP1 (S. CEREVISIAE)
NARG1	1.76895	NMDA RECEPTOR REGULATED 1
NDUFS8	1.76792	NADH DEHYDROGENASE (UBIQUINONE) FE-S PROTEIN 8, 23KDA (NADH-COENZYME Q REDUCTASE)
RAD17	1.76622	RAD17 HOMOLOG (S. POMBE)
SNX17	1.76526	SORTING NEXIN 17
DNAJC9	1.76521	DNAJ (HSP40) HOMOLOG, SUBFAMILY C, MEMBER 9
CRTC1	1.76484	CREB REGULATED TRANSCRIPTION COACTIVATOR 1
SFXN4	1.76478	SIDEROFLEXIN 4
SRM	1.76357	SPERMIDINE SYNTHASE
YARS2	1.76304	TYROSYL-TRNA SYNTHETASE 2 (MITOCHONDRIAL)
C12ORF45	1.76163	CHROMOSOME 12 OPEN READING FRAME 45
BXDC1	1.75825	BRIX DOMAIN CONTAINING 1
MRPL55	1.75757	MITOCHONDRIAL RIBOSOMAL PROTEIN L55
PARK7	1.75423	PARKINSON DISEASE (AUTOSOMAL RECESSIVE, EARLY ONSET) 7
DPAGT1	1.75408	DOLICHYL-PHOSPHATE (UDP-N-ACETYLGLUCOSAMINE) N-ACETYLGLUCOSAMINEPHOSPHOTRANSFERASE 1 (GLCNAC-1-P TRANSFERASE)
NUP107	1.75402	NUCLEOPORIN 107KDA
NDUFA13	1.7536	NADH DEHYDROGENASE (UBIQUINONE) 1 ALPHA SUBCOMPLEX, 13
ETFB	1.75276	ELECTRON-TRANSFER-FLAVOPROTEIN, BETA POLYPEPTIDE
UMPS	1.75204	URIDINE MONOPHOSPHATE SYNTHETASE (OROTATE PHOSPHORIBOSYL TRANSFERASE AND OROTIDINE-5'-DECARBOXYLASE)
WHSC1	1.75201	WOLF-HIRSCHHORN SYNDROME CANDIDATE 1
ATAD3B	1.75095	KIAA1273 PROTEIN
PPP3CC	1.74704	PROTEIN PHOSPHATASE 3 (FORMERLY 2B), CATALYTIC SUBUNIT, GAMMA ISOFORM (CALCINEURIN A GAMMA)
FXR1	1.746	FRAGILE X MENTAL RETARDATION, AUTOSOMAL HOMOLOG 1
NUDT2	1.74177	NUDIX (NUCLEOSIDE DIPHOSPHATE LINKED MOIETY X)-TYPE MOTIF 2
CHCHD3	1.73936	COILED-COIL-HELIX-COILED-COIL-HELIX DOMAIN CONTAINING 3
C1QBP	1.73855	COMPLEMENT COMPONENT 1, Q SUBCOMPONENT BINDING PROTEIN
BZW2	1.73837	BASIC LEUCINE ZIPPER AND W2 DOMAINS 2
RFT1	1.73768	RFT1 HOMOLOG (S. CEREVISIAE)
SMN2	1.73683	SURVIVAL OF MOTOR NEURON 1, TELOMERIC
C21ORF70	1.73559	CHROMOSOME 21 OPEN READING FRAME 70
NOL5A	1.73536	NUCLEOLAR PROTEIN 5A (56KDA WITH KKE/D REPEAT)
MIPEP	1.73509	MITOCHONDRIAL INTERMEDIATE PEPTIDASE
COPS4	1.73498	COP9 CONSTITUTIVE PHOTOMORPHOGENIC HOMOLOG SUBUNIT 4 (ARABIDOPSIS)
C11ORF48	1.73348	CHROMOSOME 11 OPEN READING FRAME 48
MRPL33	1.73271	MITOCHONDRIAL RIBOSOMAL PROTEIN L33
CCDC51	1.73271	COILED-COIL DOMAIN CONTAINING 51
METTL2A	1.73233	HYPOTHETICAL GENE SUPPORTED BY AK002212; AK022822; BC006985; NM_018396
MDP-1	1.73213	MAGNESIUM-DEPENDENT PHOSPHATASE 1
MRPL9	1.73204	MITOCHONDRIAL RIBOSOMAL PROTEIN L9
PMM2	1.73068	PHOSPHOMANNOMUTASE 2
PPHLN1	1.72974	HYPOTHETICAL PROTEIN HSPC206
MRPS27	1.72725	MITOCHONDRIAL RIBOSOMAL PROTEIN S27
MTHFD1	1.72543	METHYLENETETRAHYDROFOLATE DEHYDROGENASE (NADP+ DEPENDENT) 1, METHENYLTETRAHYDROFOLATE CYCLOHYDROLASE
USP1	1.72338	UBIQUITIN SPECIFIC PEPTIDASE 1
C3ORF37	1.72226	CHROMOSOME 3 OPEN READING FRAME 37
MRPL24	1.72095	MITOCHONDRIAL RIBOSOMAL PROTEIN L24
PPIA	1.71053	PEPTIDYLPROLYL ISOMERASE A (CYCLOPHILIN A)
SOD1	1.70911	SUPEROXIDE DISMUTASE 1, SOLUBLE (AMYOTROPHIC LATERAL SCLEROSIS 1 (ADULT))
PAK1IP1	1.70878	PAK1 INTERACTING PROTEIN 1
C9ORF46	1.70748	CHROMOSOME 9 OPEN READING FRAME 46
TRUB2	1.70459	TRUB PSEUDOURIDINE (PSI) SYNTHASE HOMOLOG 2 (E. COLI)
SUCLA2	1.70405	SUCCINATE-COA LIGASE, ADP-FORMING, BETA SUBUNIT
CD320	1.7016	CD320 ANTIGEN
POLR3K	1.69998	POLYMERASE (RNA) III (DNA DIRECTED) POLYPEPTIDE K, 12.3 KDA
NOMO2	1.69959	NODAL MODULATOR 2
HPRT1	1.69862	HYPOXANTHINE PHOSPHORIBOSYLTRANSFERASE 1 (LESCH-NYHAN SYNDROME)
DHX36	1.69771	KIAA1488 PROTEIN
LOC131909	1.69696	RNA (GUANINE-9-) METHYLTRANSFERASE DOMAIN CONTAINING 1
PDCD2L	1.69694	HYPOTHETICAL PROTEIN MGC13096
LOC131055	1.69502	SIMILAR TO PEPTIDYLPROLYL ISOMERASE A ISOFORM 1
LSM12	1.69186	LSM12 HOMOLOG (S. CEREVISIAE)
DNAJA1	1.69134	DNAJ (HSP40) HOMOLOG, SUBFAMILY A, MEMBER 1
YIF1A	1.68792	YIP1 INTERACTING FACTOR HOMOLOG A (S. CEREVISIAE)
UBE2N	1.68754	UBIQUITIN-CONJUGATING ENZYME E2N (UBC13 HOMOLOG, YEAST)
ZC3HC1	1.68181	ZINC FINGER, C3HC-TYPE CONTAINING 1
CCT5	1.68173	CHAPERONIN CONTAINING TCP1, SUBUNIT 5 (EPSILON)
WDR61	1.68082	WD REPEAT DOMAIN 61
FAM86A	1.68016	FAMILY WITH SEQUENCE SIMILARITY 86, MEMBER A
METAP2	1.67897	METHIONYL AMINOPEPTIDASE 2
DHX15	1.67706	DEAH (ASP-GLU-ALA-HIS) BOX POLYPEPTIDE 15
MSH6	1.67682	MUTS HOMOLOG 6 (E. COLI)
ELP2	1.67607	SIGNAL TRANSDUCER AND ACTIVATOR OF TRANSCRIPTION 3 INTERACTING PROTEIN 1
MRPL21	1.67491	MITOCHONDRIAL RIBOSOMAL PROTEIN L21
CYC1	1.67413	CYTOCHROME C-1
CCT8	1.67299	CHAPERONIN CONTAINING TCP1, SUBUNIT 8 (THETA)
SERF2	1.67164	SMALL EDRK-RICH FACTOR 2
DCTN6	1.67099	DYNACTIN 6
ZNF259	1.67072	ZINC FINGER PROTEIN 259
ATP5H	1.67038	ATP SYNTHASE, H+ TRANSPORTING, MITOCHONDRIAL F0 COMPLEX, SUBUNIT D
ADSL	1.67032	ADENYLOSUCCINATE LYASE
MRPS18B	1.67025	MITOCHONDRIAL RIBOSOMAL PROTEIN S18B
XTP3TPA	1.66967	XTP3-TRANSACTIVATED PROTEIN A
CHCHD8	1.66819	COILED-COIL-HELIX-COILED-COIL-HELIX DOMAIN CONTAINING 8
NONO	1.66604	NON-POU DOMAIN CONTAINING, OCTAMER-BINDING
NDUFS3	1.66564	NADH DEHYDROGENASE (UBIQUINONE) FE-S PROTEIN 3, 30KDA (NADH-COENZYME Q REDUCTASE)
UFC1	1.66345	UBIQUITIN-FOLD MODIFIER CONJUGATING ENZYME 1
HNRPH1	1.66296	HETEROGENEOUS NUCLEAR RIBONUCLEOPROTEIN H1 (H)
MLH1	1.66204	MUTL HOMOLOG 1, COLON CANCER, NONPOLYPOSIS TYPE 2 (E. COLI)
ATP5A1	1.6615	ATP SYNTHASE, H+ TRANSPORTING, MITOCHONDRIAL F1 COMPLEX, ALPHA SUBUNIT 1, CARDIAC MUSCLE
SDHB	1.66136	SUCCINATE DEHYDROGENASE COMPLEX, SUBUNIT B, IRON SULFUR (IP)
ADH5	1.66094	ALCOHOL DEHYDROGENASE 5 (CLASS III), CHI POLYPEPTIDE
RANBP5	1.66029	RAN BINDING PROTEIN 5
DRG1	1.65803	DEVELOPMENTALLY REGULATED GTP BINDING PROTEIN 1
NOLC1	1.6575	NUCLEOLAR AND COILED-BODY PHOSPHOPROTEIN 1
PTPRCAP	1.65729	PROTEIN TYROSINE PHOSPHATASE, RECEPTOR TYPE, C-ASSOCIATED PROTEIN
MEI1	1.65634	SIMILAR TO MOUSE MEIOSIS DEFECTIVE 1 GENE
RFC2	1.6534	REPLICATION FACTOR C (ACTIVATOR 1) 2, 40KDA
CCDC43	1.6531	COILED-COIL DOMAIN CONTAINING 43
C7ORF55	1.64989	HYPOTHETICAL PROTEIN HSPC268
SSB	1.64978	SJOGREN SYNDROME ANTIGEN B (AUTOANTIGEN LA)
DLD	1.64954	DIHYDROLIPOAMIDE DEHYDROGENASE
MRPL41	1.64908	MITOCHONDRIAL RIBOSOMAL PROTEIN L41
RRP15	1.64849	CGI-115 PROTEIN
ACOT7	1.64467	ACYL-COA THIOESTERASE 7
VDAC1	1.64422	VOLTAGE-DEPENDENT ANION CHANNEL 1
METTL2B	1.64412	METHYLTRANSFERASE LIKE 2B
RNASEH2B	1.64341	DELETED IN LEUKEMIA 8 PROTEIN
PDZD11	1.64111	PDZ DOMAIN CONTAINING 11
C11ORF73	1.64023	HYPOTHETICAL PROTEIN HSPC138
ZDHHC16	1.64006	ZINC FINGER, DHHC-TYPE CONTAINING 16
GTF3A	1.6378	GENERAL TRANSCRIPTION FACTOR IIIA
UCHL3	1.63729	UBIQUITIN CARBOXYL-TERMINAL ESTERASE L3 (UBIQUITIN THIOLESTERASE)
PABPC4	1.63667	POLY(A) BINDING PROTEIN, CYTOPLASMIC 4 (INDUCIBLE FORM)
TXNL4A	1.6366	THIOREDOXIN-LIKE 4A
TWISTNB	1.63651	TWIST NEIGHBOR
SIVA1	1.63602	CD27-BINDING (SIVA) PROTEIN
MGC3196	1.63555	HYPOTHETICAL PROTEIN MGC3196
MBTPS1	1.63555	MEMBRANE-BOUND TRANSCRIPTION FACTOR PEPTIDASE, SITE 1
GTF2A2	1.63316	GENERAL TRANSCRIPTION FACTOR IIA, 2, 12KDA
NSUN2	1.63278	NOL1/NOP2/SUN DOMAIN FAMILY, MEMBER 2
FAM128B	1.63138	HYPOTHETICAL PROTEIN FLJ14346
UQCRFS1	1.63024	UBIQUINOL-CYTOCHROME C REDUCTASE, RIESKE IRON-SULFUR POLYPEPTIDE 1
RAP1GDS1	1.62875	RAP1, GTP-GDP DISSOCIATION STIMULATOR 1
CCT7	1.62846	CHAPERONIN CONTAINING TCP1, SUBUNIT 7 (ETA)
MRPS23	1.6265	MITOCHONDRIAL RIBOSOMAL PROTEIN S23
TOPBP1	1.62625	TOPOISOMERASE (DNA) II BINDING PROTEIN 1
SLC25A33	1.62607	PNC1 PROTEIN
NXT1	1.62549	NTF2-LIKE EXPORT FACTOR 1
CCT6A	1.62457	CHAPERONIN CONTAINING TCP1, SUBUNIT 6A (ZETA 1)
THOP1	1.62429	THIMET OLIGOPEPTIDASE 1
SYNCRIP	1.62348	SYNAPTOTAGMIN BINDING, CYTOPLASMIC RNA INTERACTING PROTEIN
LOC392352	1.62148	HYPOTHETICAL LOC392352
HSPA9	1.62112	HEAT SHOCK 70KDA PROTEIN 9B (MORTALIN-2)
SEPT2	1.6191	SEPTIN 2
STRA13	1.61873	STIMULATED BY RETINOIC ACID 13 HOMOLOG (MOUSE)
DERA	1.61851	2-DEOXYRIBOSE-5-PHOSPHATE ALDOLASE HOMOLOG (C. ELEGANS)
DYRK4	1.61822	DUAL-SPECIFICITY TYROSINE-(Y)-PHOSPHORYLATION REGULATED KINASE 4
PSMB3	1.61759	PROTEASOME (PROSOME, MACROPAIN) SUBUNIT, BETA TYPE, 3
MRPS30	1.61746	MITOCHONDRIAL RIBOSOMAL PROTEIN S30
FLJ22222	1.61721	HYPOTHETICAL PROTEIN FLJ22222
GOLPH3L	1.61626	GOLGI PHOSPHOPROTEIN 3-LIKE
SUCLG1	1.61614	SUCCINATE-COA LIGASE, GDP-FORMING, ALPHA SUBUNIT
POLR2H	1.61568	POLYMERASE (RNA) II (DNA DIRECTED) POLYPEPTIDE H
POLDIP2	1.61508	POLYMERASE (DNA-DIRECTED), DELTA INTERACTING PROTEIN 2
SLC25A20	1.61499	SOLUTE CARRIER FAMILY 25 (CARNITINE/ACYLCARNITINE TRANSLOCASE), MEMBER 20
SNRPC	1.6147	SMALL NUCLEAR RIBONUCLEOPROTEIN POLYPEPTIDE C
RNASEH1P2	1.61442	RIBONUCLEASE H1 PSEUDOGENE 2
TIMM44	1.61433	TRANSLOCASE OF INNER MITOCHONDRIAL MEMBRANE 44 HOMOLOG (YEAST)
FUBP1	1.61326	FAR UPSTREAM ELEMENT (FUSE) BINDING PROTEIN 1
UNG	1.61287	URACIL-DNA GLYCOSYLASE
MRPL16	1.6124	MITOCHONDRIAL RIBOSOMAL PROTEIN L16
YARS	1.61163	TYROSYL-TRNA SYNTHETASE
C7ORF30	1.61012	CHROMOSOME 7 OPEN READING FRAME 30
TUFM	1.61004	TU TRANSLATION ELONGATION FACTOR, MITOCHONDRIAL
ORC3L	1.60859	ORIGIN RECOGNITION COMPLEX, SUBUNIT 3-LIKE (YEAST)
GADD45GIP1	1.60839	GROWTH ARREST AND DNA-DAMAGE-INDUCIBLE, GAMMA INTERACTING PROTEIN 1
DDX39	1.60723	DEAD (ASP-GLU-ALA-ASP) BOX POLYPEPTIDE 39
COPS6	1.60628	COP9 CONSTITUTIVE PHOTOMORPHOGENIC HOMOLOG SUBUNIT 6 (ARABIDOPSIS)
SFRS9	1.60313	SPLICING FACTOR, ARGININE/SERINE-RICH 9
SNF8	1.59983	SNF8, ESCRT-II COMPLEX SUBUNIT, HOMOLOG (S. CEREVISIAE)
MRPL43	1.59859	MITOCHONDRIAL RIBOSOMAL PROTEIN L43
HDDC2	1.59768	HD DOMAIN CONTAINING 2
PFDN1	1.59566	PREFOLDIN SUBUNIT 1
PDXP	1.59528	PYRIDOXAL (PYRIDOXINE, VITAMIN B6) PHOSPHATASE
PSPC1	1.59493	PARASPECKLE COMPONENT 1
C16ORF53	1.5943	CHROMOSOME 16 OPEN READING FRAME 53
SRP68	1.59293	SIGNAL RECOGNITION PARTICLE 68KDA
SCD	1.59277	STEAROYL-COA DESATURASE (DELTA-9-DESATURASE)
MDH2	1.59109	MALATE DEHYDROGENASE 2, NAD (MITOCHONDRIAL)
LSM2	1.59087	LSM2 HOMOLOG, U6 SMALL NUCLEAR RNA ASSOCIATED (S. CEREVISIAE)
R3HDM1	1.5876	R3H DOMAIN CONTAINING 1
PPAPDC1B	1.58676	PHOSPHATIDIC ACID PHOSPHATASE TYPE 2 DOMAIN CONTAINING 1B
HAVCR2	1.58449	HEPATITIS A VIRUS CELLULAR RECEPTOR 2
SETD8	1.58384	SET DOMAIN CONTAINING (LYSINE METHYLTRANSFERASE) 8
GTPBP4	1.58363	GTP BINDING PROTEIN 4
C1ORF122	1.58356	CHROMOSOME 1 OPEN READING FRAME 122
HSPC111	1.58331	HYPOTHETICAL PROTEIN HSPC111
ETF1	1.58267	EUKARYOTIC TRANSLATION TERMINATION FACTOR 1
MXD3	1.58189	MAX DIMERIZATION PROTEIN 3
TRAPPC2L	1.58113	HEMATOPOIETIC STEM/PROGENITOR CELLS 176
RBM45	1.58092	DEVELOPMENTALLY REGULATED RNA-BINDING PROTEIN 1
MED6	1.58036	MEDIATOR OF RNA POLYMERASE II TRANSCRIPTION, SUBUNIT 6 HOMOLOG (YEAST)
WBP1	1.57759	WW DOMAIN BINDING PROTEIN 1
TRMT5	1.57506	TRM5 TRNA METHYLTRANSFERASE 5 HOMOLOG (S. CEREVISIAE)
XAB1	1.57371	XPA BINDING PROTEIN 1, GTPASE
TXNL1	1.57072	THIOREDOXIN-LIKE 1
C17ORF75	1.57032	CHROMOSOME 17 OPEN READING FRAME 75
NOL11	1.57015	NUCLEOLAR PROTEIN 11
CASP6	1.56979	CASPASE 6, APOPTOSIS-RELATED CYSTEINE PEPTIDASE
LRRC42	1.56511	LEUCINE RICH REPEAT CONTAINING 42
LOC339879	1.56453	SIMILAR TO BETA-1,4-MANNOSYLTRANSFERASE
VDAC3	1.56186	VOLTAGE-DEPENDENT ANION CHANNEL 3
MRPL52	1.56097	MITOCHONDRIAL RIBOSOMAL PROTEIN L52
RAC1P4	1.55901	RAS-RELATED C3 BOTULINUM TOXIN SUBSTRATE 1 PSEUDOGENE 4
METTL6	1.55898	METHYLTRANSFERASE LIKE 6
CNOT7	1.55779	CCR4-NOT TRANSCRIPTION COMPLEX, SUBUNIT 7
MRPL34	1.55726	MITOCHONDRIAL RIBOSOMAL PROTEIN L34
GNPAT	1.55715	GLYCERONEPHOSPHATE O-ACYLTRANSFERASE
HSD17B10	1.55496	HYDROXYACYL-COENZYME A DEHYDROGENASE, TYPE II
ZNF364	1.55435	ZINC FINGER PROTEIN 364
PUS3	1.55345	PSEUDOURIDYLATE SYNTHASE 3
MSTO1	1.55111	MISATO HOMOLOG 1 (DROSOPHILA)
C21ORF59	1.54965	HYPOTHETICAL PROTEIN FLJ20467
TBCE	1.54907	TUBULIN-SPECIFIC CHAPERONE E
GLT8D1	1.54819	GLYCOSYLTRANSFERASE 8 DOMAIN CONTAINING 1
HMGN2	1.54705	HIGH-MOBILITY GROUP NUCLEOSOMAL BINDING DOMAIN 2
TBL2	1.54689	DKFZP434N024 PROTEIN
CSTF2	1.54578	CLEAVAGE STIMULATION FACTOR, 3' PRE-RNA, SUBUNIT 2, 64KDA
NOLA2	1.54519	NUCLEOLAR PROTEIN FAMILY A, MEMBER 2 (H/ACA SMALL NUCLEOLAR RNPS)
NIPA2	1.5429	NON IMPRINTED IN PRADER-WILLI/ANGELMAN SYNDROME 2
ZDHHC4	1.54268	ZINC FINGER, DHHC-TYPE CONTAINING 4
PUSL1	1.54216	PSEUDOURIDYLATE SYNTHASE-LIKE 1
KLC1	1.54212	KINESIN 2
HDDC3	1.54166	HD DOMAIN CONTAINING 3
COX4NB	1.54158	COX4 NEIGHBOR
TIAL1	1.54138	TIA1 CYTOTOXIC GRANULE-ASSOCIATED RNA BINDING PROTEIN-LIKE 1
LOC440577	1.54119	SIMILAR TO NUCLEOPHOSMIN 1 ISOFORM 2
APTX	1.53893	APRATAXIN
CHCHD2	1.53744	COILED-COIL-HELIX-COILED-COIL-HELIX DOMAIN CONTAINING 2
WDR18	1.53673	WD REPEAT DOMAIN 18
RABL4	1.53587	RAB, MEMBER OF RAS ONCOGENE FAMILY-LIKE 4
C6ORF203	1.53542	CHROMOSOME 6 OPEN READING FRAME 203
C2ORF3	1.53393	CHROMOSOME 2 OPEN READING FRAME 3
NHP2L1	1.53271	NHP2 NON-HISTONE CHROMOSOME PROTEIN 2-LIKE 1 (S. CEREVISIAE)
ARPC5L	1.53257	ACTIN RELATED PROTEIN 2/3 COMPLEX, SUBUNIT 5-LIKE
NUP85	1.53209	NUCLEOPORIN 85KDA
C6ORF66	1.53198	CHROMOSOME 6 OPEN READING FRAME 66
TMEM160	1.53008	HYPOTHETICAL PROTEIN FLJ20512
WDR57	1.52981	WD REPEAT DOMAIN 57 (U5 SNRNP SPECIFIC)
VPS54	1.5295	VACUOLAR PROTEIN SORTING 54 (YEAST)
GMDS	1.52939	GDP-MANNOSE 4,6-DEHYDRATASE
POP4	1.52784	PROCESSING OF PRECURSOR 4, RIBONUCLEASE P/MRP SUBUNIT (S. CEREVISIAE)
POLR2D	1.52771	POLYMERASE (RNA) II (DNA DIRECTED) POLYPEPTIDE D
CCDC56	1.52765	COILED-COIL DOMAIN CONTAINING 56
GLO1	1.52765	GLYOXALASE I
NUTF2	1.52584	NUCLEAR TRANSPORT FACTOR 2
PCYT1A	1.52536	PHOSPHATE CYTIDYLYLTRANSFERASE 1, CHOLINE, ALPHA
NARS	1.52456	ASPARAGINYL-TRNA SYNTHETASE
DNAJC21	1.5242	DNAJ HOMOLOGY SUBFAMILY A MEMBER 5
CIAO1	1.5227	WD REPEAT DOMAIN 39
PDCL3	1.52163	PHOSDUCIN-LIKE 3
C3ORF28	1.52155	CHROMSOME 3 OPEN READING FRAME 28
MRPL45	1.51907	MITOCHONDRIAL RIBOSOMAL PROTEIN L45
FARSB	1.5189	PHENYLALANINE-TRNA SYNTHETASE-LIKE, BETA SUBUNIT
UBE3A	1.51773	UBIQUITIN PROTEIN LIGASE E3A (HUMAN PAPILLOMA VIRUS E6-ASSOCIATED PROTEIN, ANGELMAN SYNDROME)
WDR75	1.51744	WD REPEAT DOMAIN 75
TOMM22	1.51704	TRANSLOCASE OF OUTER MITOCHONDRIAL MEMBRANE 22 HOMOLOG (YEAST)
MKI67IP	1.51675	MKI67 (FHA DOMAIN) INTERACTING NUCLEOLAR PHOSPHOPROTEIN
TIMM13	1.51646	TRANSLOCASE OF INNER MITOCHONDRIAL MEMBRANE 13 HOMOLOG (YEAST)
NUP88	1.51512	NUCLEOPORIN 88KDA
LOC390239	1.51096	SIMILAR TO NADH-UBIQUINONE OXIDOREDUCTASE ESSS SUBUNIT, MITOCHONDRIAL PRECURSOR (COMPLEX I-ESSS) (CI-ESSS) (NEURONAL PROTEIN 17.3)
POLD2	1.51034	POLYMERASE (DNA DIRECTED), DELTA 2, REGULATORY SUBUNIT 50KDA
GTF2B	1.51022	GENERAL TRANSCRIPTION FACTOR IIB
NENF	1.51019	NEURON DERIVED NEUROTROPHIC FACTOR
PUS1	1.50828	PSEUDOURIDYLATE SYNTHASE 1
HNRNPR	1.50584	HETEROGENEOUS NUCLEAR RIBONUCLEOPROTEIN R
LOC124512	1.50538	HYPOTHETICAL PROTEIN LOC124512
EIF2B2	1.50252	EUKARYOTIC TRANSLATION INITIATION FACTOR 2B, SUBUNIT 2 BETA, 39KDA
EXOSC1	1.5012	EXOSOME COMPONENT 1
CLPP	1.49926	CLPP CASEINOLYTIC PEPTIDASE, ATP-DEPENDENT, PROTEOLYTIC SUBUNIT HOMOLOG (E. COLI)
C11ORF31	1.4975	CHROMOSOME 11 OPEN READING FRAME 31
SURF1	1.4969	SURFEIT 1
NFX1	1.4968	NUCLEAR TRANSCRIPTION FACTOR, X-BOX BINDING 1
C5ORF37	1.49663	HYPOTHETICAL PROTEIN FLJ35779
CIRH1A	1.49434	CIRRHOSIS, AUTOSOMAL RECESSIVE 1A (CIRHIN)
PMPCB	1.49314	PEPTIDASE (MITOCHONDRIAL PROCESSING) BETA
TMED3	1.49272	TRANSMEMBRANE EMP24 PROTEIN TRANSPORT DOMAIN CONTAINING 3
TRADD	1.49045	TNFRSF1A-ASSOCIATED VIA DEATH DOMAIN
UBIAD1	1.49014	UBIA PRENYLTRANSFERASE DOMAIN CONTAINING 1
VPS25	1.48504	VACUOLAR PROTEIN SORTING 25 (YEAST)
CUTC	1.48401	CUTC COPPER TRANSPORTER HOMOLOG (E. COLI)
IREB2	1.48113	IRON-RESPONSIVE ELEMENT BINDING PROTEIN 2
FAM58A	1.48056	FAMILY WITH SEQUENCE SIMILARITY 58, MEMBER A
CYHR1	1.47808	CYSTEINE/HISTIDINE-RICH 1
CDK7	1.4769	CYCLIN-DEPENDENT KINASE 7 (MO15 HOMOLOG, XENOPUS LAEVIS, CDK-ACTIVATING KINASE)
MEA1	1.47594	MALE-ENHANCED ANTIGEN 1
UQCRC2	1.47577	UBIQUINOL-CYTOCHROME C REDUCTASE CORE PROTEIN II
CXORF56	1.47092	CHROMOSOME X OPEN READING FRAME 56
C2ORF43	1.46787	HYPOTHETICAL PROTEIN FLJ21820
PIN1	1.46758	PROTEIN (PEPTIDYLPROLYL CIS/TRANS ISOMERASE) NIMA-INTERACTING 1
PCCB	1.46678	PROPIONYL COENZYME A CARBOXYLASE, BETA POLYPEPTIDE
HN1L	1.46658	HYPOTHETICAL PROTEIN SIMILAR TO MOUSE HN1 (HEMATOLOGICAL AND NEUROLOGICAL EXPRESSED SEQUENCE 1)
CPSF4	1.46582	CLEAVAGE AND POLYADENYLATION SPECIFIC FACTOR 4, 30KDA
SYVN1	1.46511	SYNOVIAL APOPTOSIS INHIBITOR 1, SYNOVIOLIN
RPS6KB2	1.4644	RIBOSOMAL PROTEIN S6 KINASE, 70KDA, POLYPEPTIDE 2
PWP1	1.46208	PWP1 HOMOLOG (S. CEREVISIAE)
P117	1.45783	QIL1 PROTEIN
NT5C	1.45779	5', 3'-NUCLEOTIDASE, CYTOSOLIC
RPS11	1.45738	RIBOSOMAL PROTEIN S11
CAPRIN1	1.4561	GPI-ANCHORED MEMBRANE PROTEIN 1
NDUFA12	1.45564	NADH DEHYDROGENASE (UBIQUINONE) 1 ALPHA SUBCOMPLEX, 12
LOC348926	1.45531	HYPOTHETICAL PROTEIN LOC348926
MRPL49	1.45451	MITOCHONDRIAL RIBOSOMAL PROTEIN L49
WBSCR16	1.45385	WILLIAMS-BEUREN SYNDROME CHROMOSOME REGION 16
LOC391174	1.45272	SIMILAR TO CG30152-PA
MAGOH	1.45254	MAGO-NASHI HOMOLOG, PROLIFERATION-ASSOCIATED (DROSOPHILA)
TOP1	1.45209	TOPOISOMERASE (DNA) I
SFRS1	1.45125	SPLICING FACTOR, ARGININE/SERINE-RICH 1 (SPLICING FACTOR 2, ALTERNATE SPLICING FACTOR)
PPIE	1.45115	PEPTIDYLPROLYL ISOMERASE E (CYCLOPHILIN E)
C17ORF81	1.44849	CHROMOSOME 17 OPEN READING FRAME 81
RANGRF	1.44727	RAN GUANINE NUCLEOTIDE RELEASE FACTOR
C22ORF28	1.44701	SIMILAR TO C. ELEGENS HYPOTHETICAL 55.2 KD PROTEIN F16A11.2
RPL7L1	1.44354	RIBOSOMAL PROTEIN L7-LIKE 1
CTA-126B4.3	1.44218	CGI-96 PROTEIN
POLR2I	1.44103	POLYMERASE (RNA) II (DNA DIRECTED) POLYPEPTIDE I, 14.5KDA
LYPLA1	1.4359	LYSOPHOSPHOLIPASE I
EIF5A	1.43396	EUKARYOTIC TRANSLATION INITIATION FACTOR 5A
EIF4E2	1.43371	EUKARYOTIC TRANSLATION INITIATION FACTOR 4E MEMBER 2
MRPL54	1.43329	MITOCHONDRIAL RIBOSOMAL PROTEIN L54
GTF2H1	1.43008	GENERAL TRANSCRIPTION FACTOR IIH, POLYPEPTIDE 1, 62KDA
TYW3	1.42831	CHROMOSOME 1 OPEN READING FRAME 171
LGTN	1.42663	LIGATIN
STARD7	1.42506	START DOMAIN CONTAINING 7
SNHG7	1.42328	HYPOTHETICAL PROTEIN MGC16037
LOC388564	1.42249	HYPOTHETICAL GENE SUPPORTED BY BC052596
EMG1	1.42177	EMG1 NUCLEOLAR PROTEIN HOMOLOG (S. CEREVISIAE)
BCAS2	1.41963	BREAST CARCINOMA AMPLIFIED SEQUENCE 2
SMPD4	1.41827	HYPOTHETICAL PROTEIN FLJ20297
PIGT	1.4168	PHOSPHATIDYLINOSITOL GLYCAN, CLASS T
NAT9	1.41436	N-ACETYLTRANSFERASE 9
ZNF511	1.41365	ZINC FINGER PROTEIN 511
PSMA7	1.4122	PROTEASOME (PROSOME, MACROPAIN) SUBUNIT, ALPHA TYPE, 7
REXO4	1.41155	REX4, RNA EXONUCLEASE 4 HOMOLOG (S. CEREVISIAE)
UBL4A	1.41065	UBIQUITIN-LIKE 4A
DUSP12	1.40673	DUAL SPECIFICITY PHOSPHATASE 12
MRPS12	1.40219	MITOCHONDRIAL RIBOSOMAL PROTEIN S12
UXT	1.4019	UBIQUITOUSLY-EXPRESSED TRANSCRIPT
TXNDC14	1.40145	THIOREDOXIN DOMAIN CONTAINING 14
STRAP	1.40095	SERINE/THREONINE KINASE RECEPTOR ASSOCIATED PROTEIN
DDX52	1.40073	DEAD (ASP-GLU-ALA-ASP) BOX POLYPEPTIDE 52
ATXN10	1.39684	ATAXIN 10
NIP7	1.39477	NUCLEAR IMPORT 7 HOMOLOG (S. CEREVISIAE)
DYNC1I2	1.39185	DYNEIN, CYTOPLASMIC 1, INTERMEDIATE CHAIN 2
HSF1	1.38926	HEAT SHOCK TRANSCRIPTION FACTOR 1
MRPL12	1.38702	MITOCHONDRIAL RIBOSOMAL PROTEIN L12
MT1X	1.38271	METALLOTHIONEIN 1X
PPIH	1.37723	PEPTIDYLPROLYL ISOMERASE H (CYCLOPHILIN H)
RBM34	1.37003	RNA BINDING MOTIF PROTEIN 34
ZNF688	1.36988	ZINC FINGER PROTEIN 688
PPP1R16B	1.36866	PROTEIN PHOSPHATASE 1, REGULATORY (INHIBITOR) SUBUNIT 16B
TARS2	1.36821	THREONYL-TRNA SYNTHETASE-LIKE 1
GTPBP8	1.36656	GTP-BINDING PROTEIN 8 (PUTATIVE)
SNX5	1.35792	SORTING NEXIN 5
RABEPK	1.35449	RAB9 EFFECTOR PROTEIN WITH KELCH MOTIFS
PHB2	1.34951	PROHIBITIN 2
WDR70	1.34637	WD REPEAT DOMAIN 70
GTF2E2	1.34363	GENERAL TRANSCRIPTION FACTOR IIE, POLYPEPTIDE 2, BETA 34KDA
CWF19L1	1.34173	CWF19-LIKE 1, CELL CYCLE CONTROL (S. POMBE)
CXORF40B	1.33743	CHROMOSOME X OPEN READING FRAME 40A
PAFAH1B3	1.31857	PLATELET-ACTIVATING FACTOR ACETYLHYDROLASE, ISOFORM IB, GAMMA SUBUNIT 29KDA
MRPL30	1.3128	MITOCHONDRIAL RIBOSOMAL PROTEIN L30
MED27	1.30489	COFACTOR REQUIRED FOR SP1 TRANSCRIPTIONAL ACTIVATION, SUBUNIT 8, 34KDA
ARID4B	1.28757	AT RICH INTERACTIVE DOMAIN 4B (RBP1- LIKE)
PEX19	1.28717	PEROXISOMAL BIOGENESIS FACTOR 19
USP39	1.25708	UBIQUITIN SPECIFIC PEPTIDASE 39
