# Supplementary material for: Gene Expression Patterns of Dengue Virus-Infected Children from Nicaragua Reveal a Distinct Signature of Increased Metabolism
Source: PLoS Negl Trop Dis. 2010 Jun 15;4(6):e710. doi: 10.1371/journal.pntd.0000710 (PMC2886038; doi:10.1371/journal.pntd.0000710)
Supplement: Table S6 — Gene Ontology (GO) analysis of the biological processes and molecular functions that are overrepresented by genes identified to be differentially expressed between acute DF and DSS samples. (0.02 MB XLS) [file pntd.0000710.s007.xls]

## Sheet: PANTHER_DSS_analysis.txt
Biological Process	(P-value)	Expected	Observed	Gene Symbols
Protein metabolism and modification	3.95e-10	104.48	174	IMMP1L, ADD3, RFWD3, PPIL3, MRPL32, MRPL1, RCHY1, SNRK, MRPL3, USP42, RKHD2, WIPI2, RNF123, GRPEL2, FBXO11, ATAD1, B3GNT2, MRPS31, CYCLD, CDK10, COPS4, TRAM1, PSMA2, PSMA6, PSMB10, MKNK2, FBSW4, MAP3K3, CUL4B, DYRK1A, PRKAR1A, TBCA, RPL34, MARK2, IKBKB, PFDN5, USP9X, ACVR1, UCHL5, GGTLA4, MRPS33, DPF2, FBXL11, SEC11C, PPWD1, PPIG, DPM1, FKBP3, MRPL13, C1GALT1C1, DNAJC10, CRBN, UBE2E1, UBE2V2, RBC…
Intracellular protein traffic	7.12e-10	34.64	79	IMMP1L, DOCK11, TOMM7, PPIL3, RAB6C, WDFY1, COG6, ARL8B, SEC23A, CHMP5, BIN1, SAR1B, TMED5, TRAM1, TNPO1, CHMP2A, TIMM17A, GBAS, KTN1, RANBP9, DYNC1LI1, SCAMP4, VPS29, TMED2, PPWD1, PPIG, ARF4, GNL3L, MYO1G, TRAK1, NPIP, NUP62, MTX2, MTMR6, NXT2, RAB5A, DMXL1, SYBL1, SNX14, ACTR10, TRAPPC6B, BET1, STAM2, EHD1, RAB28, SEC24B, CSNK1A1, KPNA6, GGA2, STX4, STXBP3, AKAP13, MTMR2, SNX6, VPS4B, RAB14, V…
Pre-mRNA processing	9.03e-06	10	31	HNRPLL, RBM39, ASCC3, SLU7, RBBP6, TAF9, NMD3, TIA1, SMNDC1, SNRPB2, LSM8, EFTUD2, CCDC130, CUGBP1, SNRPG, PPP1CB, CIRBP, SNRPE, LSM1, PRPF18, PRPF4, SFRS2IP, GRSF1, SFRS3, HNRPH3, DHX36, LSM3, FUSIP1, KHSRP, unassigned
Nucleoside, nucleotide and nucleic acid metabolism	2.32e-05	114.89	166	HMGN3, LARP7, HNRPLL, BTAF1, RNF11, ZNF500, DDX50, FTSJ3, MORF4L2, TCEAL8, RBM39, ASCC3, CMPK, BTBD14B, SLU7, RBBP6, TDG, TAF9, NMD3, FMR1, NME6, E2F3, ZNF292, DEK, TIA1, POLR2K, PCAF, SMNDC1, GTF2F2, THRAP3, PMS2L3, SMARCAL1, SNRPB2, MYBL1, NOL1, DYNC1LI1, MECP2, ZNF585A, LSM8, DPF2, RAD21, EFTUD2, SMC3, ZC3H15, PSIP1, SLC35D1, GNL3L, PLEKHF2, CCDC130, CHD8, MYST3, BRD3, C21orf66, PCGF5, RB1, RB…
mRNA splicing	4.39e-05	7.35	25	HNRPLL, RBM39, ASCC3, SLU7, TIA1, SNRPB2, LSM8, EFTUD2, CCDC130, CUGBP1, SNRPG, CIRBP, SNRP3, SLM1, PRPF18, PRPF4, SFRS2IP, GRSF1, SFRS3, HNRPH3, DHX36, LSM3, FUSIP1, KHSRP, unassigned
Protein modification	0.0026	39.76	68	SNRK, B3GNT2, CDK10, MKNK2, MAP3K3, DYRK1A, PRKAR1A, MARK2, IKBKB, ACVR1, GGTLA4, DPF2, DPM1, C1GALT1C1, DNAJC10, UBE2E1, UBE2V2, MYST3, TXNDC1, PRKAG2, IKBKE, RABGGTB, PTPN2, PPM1B, PPP1CV, HIP2, ST3GAL2, UBE2Q2, ANKIB1, STK17B, PPP1R12A, GALNT1, CSNK1A1, UBE1C, UBE2E3, CDC7, GALNT11, PCTK2, CDC25B, STK10, NAT13, UBE2G2, P4HA1, PTPN11, NFATC2IP, UBL3, PIGF, ST3GAL1, APEH, FYN, TXNDC10, C14orf10 …
Nuclear transport	0.014	4.64	15	PPIL3, TNPO1, RANBP9, PPWD1, PPIG, NPIP, NUP62, NXT2, KPNA6, NPLOC4, NUP54, TNPO3, unassigned
Protein folding	0.0487	6.39	17	PPIL3, GRPEL2, TBCA, PFDN5, PPWD1, PPIG, FKBP3, BTBD10, STCH, HSPA4, HSP90AA1, DNAJA1, VBP1, BAG4, HSPH1, DNAJB9, unassigned
