# Supplementary material for: Gene Expression Patterns of Dengue Virus-Infected Children from Nicaragua Reveal a Distinct Signature of Increased Metabolism
Source: PLoS Negl Trop Dis. 2010 Jun 15;4(6):e710. doi: 10.1371/journal.pntd.0000710 (PMC2886038; doi:10.1371/journal.pntd.0000710)
Supplement: Table S7 — Gene Ontology (GO) analysis of the biological processes and molecular functions that are overrepresented by genes identified to be differentially expressed between acute DHF and DSS samples. (0.01 MB XLS) [file pntd.0000710.s008.xls]

## Sheet: PANTHER_DSS_analysis.txt
Biological Process	(P-value)	Expected	Observed	Gene Symbols
Protein metabolism and modification	6.77e-06	66.11	108	IMMP1L, ADD3, PIP5K3, MRPL32, MRPL1, RCHY1, SNRK, USP42, RKHD2, WIPI2, GRPEL2, FBXO11, UBE3A, ATAD1, B3GNT2, C19orf2, COPS4, TRAM1, PSMA2, MAP3K3, CUL4B, SUMO2, TBCA, RPL26, RPL34, MARK2, IARS, RPS7, MAN1A1, PPWD1, DPM1, MRPL13, DNAJC10, CRBN, UBE2V2, TXNDC1, EIF4A2, PXMP3, MAST3, STCH, PIGH, RABGGTB, PPM1B, PPP1CB, USP1, HIP2, FNTA, ST3GAL2, HSPE1, PRKACB, ADAM10, TYSND1, UBE2Q2, BDP1, ANKIB1, S…
Intracellular protein traffic	8.66e-05	21.92	46	IMMP1L, RAB6C, RINT1, TIMM9, COG6, SAR1B, TMED5, TRAM1, CHMP2A, EPN1, TIMM17A, GBAS, KTN1, RANBP9, VPS29, TMED2, PPWD1, ARF4, SEC23IP, RAB3D, NUP62, MTX2, NXT2, SNX14, TRAPPC6B, BET1, KPNA3, AKAP13, RAB14, VPS18, CLN3, FLOT2, LAMP1, SSR1, NPLOC4, RIN3, NUP54, LMAN1, SEC22C, LY75, SNX5, TNPO3, TMED7, SCFD1, MTX3, unassigned
Pre-mRNA processing	0.0141	6.33	18	RBM39, ASCC3, TAF9, NMD3, TIA1, SNRPB2, LSM8, PTBP2, DHX34, SNRPG, PPP1CB, BCAS2, SNRP3, PRPF18, SFRS7, LSM3, RUSIP1, WDSOF1
Protein-lipid modification	0.0221	0.46	5	PIGH, RABGGTB, FNTA, LYPLA1, PTAR1
Protein modification	0.0432	25.16	44	SNRK, B3GNT2, MAP3K3, SUMO2, MARK2, MAN1A1, DPM1, DNAJC10, UBE2V2, TXNDC1, MAST3, PIGH, RABGGTB, PPM1B, PPP1CB, HIP2, FNTA, ST3GAL2, PRKACB, UBE2Q2, ANKIB1, STK17B, GALNT1, UBE2E3, PCTK2, PCMTD2, STK10, NAT13, UBE2N, MAP3K7, CLK1, PIGF, TXNDC10, EIF2AK3, LYPLA1, PTPN6, SLC35A1, TLK1, SAE2, PTAR1, unassigned
