# Supplementary material for: Gene Expression Patterns of Dengue Virus-Infected Children from Nicaragua Reveal a Distinct Signature of Increased Metabolism
Source: PLoS Negl Trop Dis. 2010 Jun 15;4(6):e710. doi: 10.1371/journal.pntd.0000710 (PMC2886038; doi:10.1371/journal.pntd.0000710)
Supplement: Table S8 — Identification of a set of “common dengue response” genes for both in vitro and in vivo transcriptional profiling studies through a meta-analysis of 5 separate studies. Genes upregulated by DENV infection are shown in red and genes downregulated are shown in green. (0.50 MB XLS) [file pntd.0000710.s009.xls]

## Sheet: Sheet1
Positive genes (273)
Gene ID	Gene Name	Score(d)	Numerator(r)	Denominator(s+s0)	q-value(%)
3071	(DUSP5) dual specificity phosphatase 5	7.07847	1.97553	0.27909	0
1508	(CASP7) caspase 7, apoptosis-related cysteine peptidase	5.91583	1.48333	0.25074	0
3527	(EZH2) enhancer of zeste homolog 2 (Drosophila)	5.61201	1.76553	0.314599	0
1667	(CD38) CD38 molecule	5.39425	2.761	0.511842	0
20090	(DNAJC1) DnaJ (Hsp40) homolog, subfamily C, member 1	5.35762	1.16953	0.218294	0
2000	(CKS2) CDC28 protein kinase regulatory subunit 2	5.32591	1.563	0.293471	0
1132	(BTG3) BTG family, member 3	5.13736	1.15607	0.225031	0
20461	(NME7) non-metastatic cells 7, protein expressed in (nucleoside-diphosphate kinase)	5.13013	0.831785	0.162137	0
2347	(CREB3) cAMP responsive element binding protein 3	5.08542	0.851667	0.167472	0
8907	(PGM3) phosphoglucomutase 3	5.05371	1.60533	0.317655	0
12311	(TRIP6) thyroid hormone receptor interactor 6	4.848	0.948677	0.195684	0
10702	(SEC23B) Sec23 homolog B (S. cerevisiae)	4.81667	0.830667	0.172457	0
1176	(MRPL49) mitochondrial ribosomal protein L49	4.80699	0.763407	0.158812	0
10703	(SEC24A) SEC24 family, member A (S. cerevisiae)	4.71304	2.11977	0.449767	0
4162	(GARS) glycyl-tRNA synthetase	4.71265	1.1352	0.240884	0
9569	(PSME2) proteasome (prosome, macropain) activator subunit 2 (PA28 beta)	4.70673	1.30853	0.278013	0
6948	(MCM5) minichromosome maintenance complex component 5	4.70652	1.17767	0.25022	0
17895	(UBE2S) ubiquitin-conjugating enzyme E2S	4.70285	1.30634	0.277777	0
21348	(MLF1IP) MLF1 interacting protein	4.69411	2.21453	0.471767	0
2718	(DDB2) damage-specific DNA binding protein 2, 48kDa	4.67096	1.26267	0.270323	0
1148	(BUB1) budding uninhibited by benzimidazoles 1 homolog (yeast)	4.64076	2.52213	0.543474	0
18643	(SF4) splicing factor 4	4.6192	0.618543	0.133907	0
20144	(ZNF410) zinc finger protein 410	4.60742	0.6694	0.145288	0
3650	(FEN1) flap structure-specific endonuclease 1	4.59125	1.4882	0.324138	0
18538	(NUSAP1) nucleolar and spindle associated protein 1	4.58755	1.51887	0.331084	0
11302	(SRP68) signal recognition particle 68kDa	4.55055	0.869941	0.191173	0
6388	(KIF11) kinesin family member 11	4.47595	2.0538	0.458852	0
7397	(MT1E) metallothionein 1E	4.41652	1.27662	0.289056	0
1745	(CDC7) cell division cycle 7 homolog (S. cerevisiae)	4.40873	1.19947	0.272066	0
1504	(CASP3) caspase 3, apoptosis-related cysteine peptidase	4.40766	1.45893	0.330999	0
92	(ACADVL) acyl-Coenzyme A dehydrogenase, very long chain	4.40445	0.850067	0.193002	0
10451	(RRM1) ribonucleotide reductase M1	4.37423	1.1728	0.268116	0
17943	(DERL2) Der1-like domain family, member 2	4.31676	1.02435	0.237295	0
7398	(MT1F) metallothionein 1F	4.31175	0.648267	0.150349	0
17598	(UBE2J1) ubiquitin-conjugating enzyme E2, J1 (UBC6 homolog, yeast)	4.31103	1.41347	0.327872	0
6395	(KPNA2) karyopherin alpha 2 (RAG cohort 1, importin alpha 1)	4.30777	1.4962	0.347326	0
14938	(PIGT) phosphatidylinositol glycan anchor biosynthesis, class T	4.29401	0.676819	0.15762	0
15832	(BSCL2) Bernardinelli-Seip congenital lipodystrophy 2 (seipin)	4.2869	0.832856	0.194279	0
17493	(GMNN) geminin, DNA replication inhibitor	4.26541	2.0215	0.473929	0
17064	(ELL2) elongation factor, RNA polymerase II, 2	4.25625	1.6762	0.393821	0
7693	(NDUFA9) NADH dehydrogenase (ubiquinone) 1 alpha subcomplex, 9, 39kDa	4.25159	1.0514	0.247296	0
4716	(HIST1H1C) histone cluster 1, H1c	4.25023	1.39247	0.327622	0
10044	(RNASE1) ribonuclease, RNase A family, 1 (pancreatic)	4.24828	2.59917	0.611817	0
29608	(MTDH) metadherin	4.24367	0.772908	0.182132	0
9226	(PPA1) pyrophosphatase (inorganic) 1	4.2091	0.91915	0.218372	0
17981	(RTCD1) RNA terminal phosphate cyclase domain 1	4.20879	1.06233	0.252408	0
25009	(UBE2T) ubiquitin-conjugating enzyme E2T (putative)	4.19691	1.87881	0.447664	0
1739	(CDC45L) CDC45 cell division cycle 45-like (S. cerevisiae)	4.19172	1.96519	0.468827	0
20038	(DDX52) DEAD (Asp-Glu-Ala-Asp) box polypeptide 52	4.17772	0.6222	0.148933	0
17357	(APOBEC3G) apolipoprotein B mRNA editing enzyme, catalytic polypeptide-like 3G	4.16668	0.913376	0.219209	0
25585	(OGFOD1) 2-oxoglutarate and iron-dependent oxygenase domain containing 1	4.13879	0.6058	0.146371	0
19071	(THOC4) THO complex 4	4.109	0.7426	0.180725	0
9972	(RFC4) replication factor C (activator 1) 4, 37kDa	4.09606	1.3734	0.335298	0
952	(BARD1) BRCA1 associated RING domain 1	4.08587	0.9608	0.235152	0
1082	(BNIP1) BCL2/adenovirus E1B 19kDa interacting protein 1	4.07663	0.770933	0.189111	0
11300	(SRP19) signal recognition particle 19kDa	4.07551	0.9426	0.231284	0
13266	(DDX24) DEAD (Asp-Glu-Ala-Asp) box polypeptide 24	4.07542	0.576133	0.141368	0
949	(BAK1) BCL2-antagonist/killer 1	4.07405	0.731308	0.179504	0
17022	(HPS5) Hermansky-Pudlak syndrome 5	4.05755	0.75472	0.186004	0
11913	(TNFRSF17) tumor necrosis factor receptor superfamily, member 17	4.03241	1.71867	0.426213	0
8729	(PCNA) proliferating cell nuclear antigen	4.02455	1.6508	0.410182	0
9316	(PPP3CC) protein phosphatase 3 (formerly 2B), catalytic subunit, gamma isoform	4.02079	0.5832	0.145046	0
13870	(NUDT21) nudix (nucleoside diphosphate linked moiety X)-type motif 21	3.99753	1.0592	0.264964	0
16870	(MELK) maternal embryonic leucine zipper kinase	3.98158	2.58833	0.650078	0
372	(AKAP2) A kinase (PRKA) anchor protein 2	3.98096	1.34721	0.338413	0
28351	(C11orf48) chromosome 11 open reading frame 48	3.97551	0.930348	0.23402	0
7406	(MT2A) metallothionein 2A	3.95904	1.01287	0.255836	0
3245	(EHD4) EH-domain containing 4	3.9569	0.836563	0.211419	0
16429	(LIAS) lipoic acid synthetase	3.95496	0.613967	0.15524	0
23115	(EAF2) ELL associated factor 2	3.94878	2.29761	0.581854	0
5384	(IDH3A) isocitrate dehydrogenase 3 (NAD+) alpha	3.94358	1.37013	0.347434	0
13813	(SLC4A1AP) solute carrier family 4 (anion exchanger), member 1, adaptor protein	3.94298	0.580141	0.147133	0
16065	(GLRX2) glutaredoxin 2	3.93382	1.0382	0.263917	0
20320	(PSPC1) paraspeckle component 1	3.92855	0.680167	0.173134	0
6947	(MCM4) minichromosome maintenance complex component 4	3.9132	1.18574	0.303011	0
10381	(RPN1) ribophorin I	3.91261	1.01773	0.260116	0
1580	(CCNB2) cyclin B2	3.87935	1.39013	0.358342	0
1578	(CCNA2) cyclin A2	3.87115	1.79207	0.462929	0
9548	(PSMC2) proteasome (prosome, macropain) 26S subunit, ATPase, 2	3.86618	0.729867	0.188782	0
4248	(GGH) gamma-glutamyl hydrolase (conjugase, folylpolygammaglutamyl hydrolase)	3.85319	2.0672	0.536491	0
9343	(PRCC) papillary renal cell carcinoma (translocation-associated)	3.85316	0.639267	0.165907	0
12417	(TUBG1) tubulin, gamma 1	3.85217	1.30219	0.338041	0
17557	(LCMT1) leucine carboxyl methyltransferase 1	3.8506	0.470686	0.122237	0
7548	(MYBL2) v-myb myeloblastosis viral oncogene homolog (avian)-like 2	3.83556	1.87826	0.489697	0
7434	(MTHFD2) methylenetetrahydrofolate dehydrogenase (NADP+ dependent) 2, methenyltetrahydrofolate cyclohydrolase	3.83261	1.01744	0.265471	0
12718	(VRK1) vaccinia related kinase 1	3.83232	1.49253	0.389459	0
10942	(SLC1A4) solute carrier family 1 (glutamate/neutral amino acid transporter), member 4	3.80795	1.33387	0.350284	0
14211	(BLNK) B-cell linker	3.80684	1.1052	0.290321	0
19123	(DNAJC9) DnaJ (Hsp40) homolog, subfamily C, member 9	3.78952	0.99184	0.261732	0
18967	(EDEM1) ER degradation enhancer, mannosidase alpha-like 1	3.78653	0.796667	0.210395	0
5978	(IL15RA) interleukin 15 receptor, alpha	3.78251	1.25647	0.332178	0
10706	(SEC24D) SEC24 family, member D (S. cerevisiae)	3.77954	0.954927	0.252657	0
6949	(MCM6) minichromosome maintenance complex component 6	3.75757	1.31341	0.349536	0
1101	(BRCA2) breast cancer 2, early onset	3.73456	0.810081	0.216915	0
6130	(ISG20) interferon stimulated exonuclease gene 20kDa	3.73332	2.21353	0.592913	0
9537	(PSMB1) proteasome (prosome, macropain) subunit, beta type, 1	3.71714	0.820933	0.220851	0
2993	(DONSON) downstream neighbor of SON	3.71552	1.6956	0.456356	0
9532	(PSMA3) proteasome (prosome, macropain) subunit, alpha type, 3	3.71028	0.987067	0.266036	0
12719	(VRK2) vaccinia related kinase 2	3.69644	1.05753	0.286095	0
9356	(PREB) prolactin regulatory element binding	3.69111	1.06913	0.289651	0
10535	(SAR1B) SAR1 homolog B (S. cerevisiae)	3.68974	1.46453	0.396921	0
12616	(USP18) ubiquitin specific peptidase 18	3.68792	3.10053	0.840728	0
11572	(TARS) threonyl-tRNA synthetase	3.68511	0.925352	0.251106	0
1857	(CENPF) centromere protein F, 350/400ka (mitosin)	3.68311	1.49354	0.40551	0
1151	(BUB3) budding uninhibited by benzimidazoles 3 homolog (yeast)	3.66656	0.6226	0.169805	0
19955	(KIAA0125) KIAA0125	3.6563	1.34372	0.367508	0
4313	(GLDC) glycine dehydrogenase (decarboxylating)	3.6549	1.89427	0.518282	0
24215	(ATP13A1) ATPase type 13A1	3.64453	1.07427	0.294761	0
25024	(C3orf14) chromosome 3 open reading frame 14	3.64445	0.83853	0.230084	0
11152	(SNRPA1) small nuclear ribonucleoprotein polypeptide A'	3.6392	0.873867	0.240126	0
9560	(PSMD3) proteasome (prosome, macropain) 26S subunit, non-ATPase, 3	3.62943	0.925867	0.255099	0
24811	(PDIA5) protein disulfide isomerase family A, member 5	3.62821	1.48693	0.409825	0
18175	(COQ3) coenzyme Q3 homolog, methyltransferase (S. cerevisiae)	3.624	1.03484	0.285551	0
593	(BIRC5) baculoviral IAP repeat-containing 5	3.62399	1.36509	0.376681	0
14629	(CDCA8) cell division cycle associated 8	3.62022	1.84893	0.510723	0
14582	(LAMP3) lysosomal-associated membrane protein 3	3.61546	1.5572	0.430706	0
17165	(TFIP11) tuftelin interacting protein 11	3.60665	0.476486	0.132113	0
15508	(PUS1) pseudouridylate synthase 1	3.60276	0.794267	0.22046	0
19949	(POP7) processing of precursor 7, ribonuclease P/MRP subunit (S. cerevisiae)	3.60227	0.61656	0.171159	0
11989	(TOP2A) topoisomerase (DNA) II alpha 170kDa	3.59302	2.3314	0.648869	0
5411	(IFIT3) interferon-induced protein with tetratricopeptide repeats 3	3.59272	3.55673	0.989984	0
16915	(HAX1) HCLS1 associated protein X-1	3.59158	0.741	0.206316	0
19970	(MED6) mediator complex subunit 6	3.58651	0.648133	0.180714	0
1723	(CDC20) cell division cycle 20 homolog (S. cerevisiae)	3.58308	1.26767	0.353792	0
1589	(CCNE1) cyclin E1	3.57539	1.59852	0.44709	0
9556	(PSMD11) proteasome (prosome, macropain) 26S subunit, non-ATPase, 11	3.57125	0.7726	0.216339	0
6656	(LNPEP) leucyl/cystinyl aminopeptidase	3.56771	0.6004	0.168287	0
14515	(MRPS18A) mitochondrial ribosomal protein S18A	3.56743	0.914556	0.256363	0
16993	(SEC61B) Sec61 beta subunit	3.56483	1.0828	0.303745	0
18624	(FKBP11) FK506 binding protein 11, 19 kDa	3.56358	1.72667	0.484531	0
9690	(PTTG1) pituitary tumor-transforming 1	3.55291	1.71207	0.481877	0
18518	(RNASEH2A) ribonuclease H2, subunit A	3.5511	1.1338	0.319281	0
13509	(AVEN) apoptosis, caspase activation inhibitor	3.54353	1.43613	0.405283	0
7109	(MKLN1) muskelin 1, intracellular mediator containing kelch motifs	3.54266	0.821333	0.231841	0
29812	(DCPS) decapping enzyme, scavenger	3.53994	1.15607	0.326578	0
9854	(RANGAP1) Ran GTPase activating protein 1	3.53879	0.704067	0.198957	0
20748	(FANCL) Fanconi anemia, complementation group L	3.53328	1.26423	0.357805	0
3029	(DRG1) developmentally regulated GTP binding protein 1	3.52845	0.747133	0.211745	0
1548	(CBR1) carbonyl reductase 1	3.51705	0.663333	0.188605	0
11101	(SMARCA5) SWI/SNF related, matrix associated, actin dependent regulator of chromatin, subfamily a, member 5	3.5095	0.929133	0.264748	0
23571	(COBLL1) COBL-like 1	3.50628	1.559	0.44463	0
13630	(TFPT) TCF3 (E2A) fusion partner (in childhood Leukemia)	3.49211	0.526837	0.150865	0
4163	(GART) phosphoribosylglycinamide formyltransferase, phosphoribosylglycinamide synthetase, phosphoribosylaminoimidazole synthetase	3.48119	0.7214	0.207228	0
5716	(IGKC) immunoglobulin kappa constant	3.4672	1.44883	0.417867	0
4429	(GOLGB1) golgin B1, golgi integral membrane protein	3.46379	0.517667	0.149451	0
3031	(ARID3A) AT rich interactive domain 3A (BRIGHT-like)	3.45443	0.7158	0.207212	0
6822	(MAN1A2) mannosidase, alpha, class 1A, member 2	3.43848	1.26051	0.366589	0
18996	(VRK3) vaccinia related kinase 3	3.43735	0.561667	0.163401	0
9535	(PSMA6) proteasome (prosome, macropain) subunit, alpha type, 6	3.43725	0.789667	0.229738	0
18277	(SEC61G) Sec61 gamma subunit	3.42906	1.14587	0.334164	0
6510	(STMN1) stathmin 1/oncoprotein 18	3.42547	1.47667	0.431084	0
17349	(PRPF4) PRP4 pre-mRNA processing factor 4 homolog (yeast)	3.42383	0.574933	0.167921	0
12482	(UBE2G1) ubiquitin-conjugating enzyme E2G 1 (UBC7 homolog, yeast)	3.423	0.874259	0.255408	0
17806	(CYHR1) cysteine/histidine-rich 1	3.41903	0.75492	0.2208	0
16627	(CHEK2) CHK2 checkpoint homolog (S. pombe)	3.4157	0.8089	0.236818	0
9163	(PNOC) prepronociceptin	3.41298	0.788	0.230883	0
16986	(LMAN2) lectin, mannose-binding 2	3.40124	0.638933	0.187853	0
6993	(MEF2A) myocyte enhancer factor 2A	3.40075	0.688647	0.202499	0
1910	(CHAF1A) chromatin assembly factor 1, subunit A (p150)	3.39877	0.796756	0.234425	0
24520	(FAM98A) family with sequence similarity 98, member A	3.39143	0.889	0.262131	0
24671	(FLAD1) FAD1 flavin adenine dinucleotide synthetase homolog (S. cerevisiae)	3.38744	0.630469	0.18612	0
2264	(COX17) COX17 cytochrome c oxidase assembly homolog (S. cerevisiae)	3.38689	0.730533	0.215694	0
6535	(LDHA) lactate dehydrogenase A	3.38047	0.696533	0.206046	0
16491	(LRDD) leucine-rich repeats and death domain containing	3.37991	0.550267	0.162805	0
2676	(DAPK3) death-associated protein kinase 3	3.37693	0.522933	0.154855	0
14508	(MRPS22) mitochondrial ribosomal protein S22	3.3733	0.676973	0.200686	0
15879	(CTNNBL1) catenin, beta like 1	3.37058	0.591178	0.175394	0
2469	(CSRP1) cysteine and glycine-rich protein 1	3.36531	0.661053	0.196432	0
16897	(HRSP12) heat-responsive protein 12	3.36259	1.1632	0.345924	0
11340	(SS18) synovial sarcoma translocation, chromosome 18	3.36255	0.702362	0.208878	0
3508	(EWSR1) Ewing sarcoma breakpoint region 1	3.35195	0.556	0.165874	0
28961	(KIAA0101) KIAA0101	3.34839	2.3316	0.696335	0
10448	(RRBP1) ribosome binding protein 1 homolog 180kDa (dog)	3.34581	1.04724	0.313001	0
11325	(SSR3) signal sequence receptor, gamma (translocon-associated protein gamma)	3.34534	1.13513	0.339318	0
12801	(XBP1) X-box binding protein 1	3.34389	1.31827	0.394231	0
2240	(COPS5) COP9 constitutive photomorphogenic homolog subunit 5 (Arabidopsis)	3.33566	0.540133	0.161927	0
10532	(SAP30) Sin3A-associated protein, 30kDa	3.33398	0.7128	0.213799	0
14495	(MRPS2) mitochondrial ribosomal protein S2	3.33351	0.566481	0.169935	0
4431	(GOSR2) golgi SNAP receptor complex member 2	3.32048	1.10357	0.332352	0
8856	(PEX14) peroxisomal biogenesis factor 14	3.31723	0.590181	0.177914	0
14516	(MRPS18B) mitochondrial ribosomal protein S18B	3.31485	0.6706	0.202302	0
9558	(PSMD13) proteasome (prosome, macropain) 26S subunit, non-ATPase, 13	3.30606	0.607667	0.183804	0
636	(AQP3) aquaporin 3 (Gill blood group)	3.30558	1.06327	0.321658	0
9970	(RFC2) replication factor C (activator 1) 2, 40kDa	3.30464	0.671753	0.203276	0
14277	(MRPL9) mitochondrial ribosomal protein L9	3.29883	0.67026	0.203181	0
4755	(HIST1H2BH) histone cluster 1, H2bh	3.29848	0.848673	0.257292	0
24285	(FAM82B) family with sequence similarity 82, member B	3.29656	0.899333	0.272809	0
8855	(PEX13) peroxisomal biogenesis factor 13	3.29302	0.691267	0.209919	0
9278	(PPM1G) protein phosphatase 1G (formerly 2C), magnesium-dependent, gamma isoform	3.29215	0.710333	0.215766	0
20325	(DNAJC15) DnaJ (Hsp40) homolog, subfamily C, member 15	3.29109	1.0626	0.322872	0
29914	(NUP107) nucleoporin 107kDa	3.28384	0.5848	0.178084	0
12666	(VCP) valosin-containing protein	3.28375	0.735867	0.224093	0
28775	(TMEM106C) transmembrane protein 106C	3.27595	1.0678	0.325952	0
23357	(MCTS1) malignant T cell amplified sequence 1	3.27318	0.819867	0.25048	0
5399	(IFI35) interferon-induced protein 35	3.27243	2.06233	0.630212	0
6945	(MCM3) minichromosome maintenance complex component 3	3.26589	0.8908	0.272758	0
21151	(RNF126) ring finger protein 126	3.25689	0.540696	0.166016	0
2861	(DHFR) dihydrofolate reductase	3.2435	1.60407	0.494549	0
17169	(PRDX4) peroxiredoxin 4	3.24207	1.1804	0.364088	0
4785	(HIST1H4J) histone cluster 1, H4j	3.2412	1.23961	0.382454	0
25849	(C16orf59) chromosome 16 open reading frame 59	3.24067	1.60851	0.49635	0
7127	(MLH1) mutL homolog 1, colon cancer, nonpolyposis type 2 (E. coli)	3.23813	0.6662	0.205736	0
12457	(UAP1) UDP-N-acteylglucosamine pyrophosphorylase 1	3.23139	1.70093	0.526378	0
25925	(C12orf52) chromosome 12 open reading frame 52	3.23091	0.621	0.192206	0
18276	(SEC61A1) Sec61 alpha 1 subunit (S. cerevisiae)	3.21555	0.983567	0.305879	0
6950	(MCM7) minichromosome maintenance complex component 7	3.21231	0.879913	0.273919	0
29925	(GNL2) guanine nucleotide binding protein-like 2 (nucleolar)	3.2111	0.813	0.253184	0
9115	(PMM2) phosphomannomutase 2	3.2111	0.752733	0.234416	0
20266	(ALG5) asparagine-linked glycosylation 5, dolichyl-phosphate beta-glucosyltransferase homolog (S. cerevisiae)	3.21027	1.12207	0.349524	0
8849	(PET112L) PET112-like (yeast)	3.20994	0.888333	0.276744	0
12310	(TRIP4) thyroid hormone receptor interactor 4	3.20611	0.659067	0.205566	0
9551	(PSMC4) proteasome (prosome, macropain) 26S subunit, ATPase, 4	3.20349	0.658333	0.205505	0
9191	(POLR2D) polymerase (RNA) II (DNA directed) polypeptide D	3.2008	0.709481	0.221657	0
6074	(INPP4A) inositol polyphosphate-4-phosphatase, type I, 107kDa	3.20018	0.732867	0.229008	0
8764	(PDCD5) programmed cell death 5	3.19951	0.684333	0.213887	0
24114	(AURKAIP1) aurora kinase A interacting protein 1	3.19695	0.75364	0.235737	0
10637	(CXCL10) chemokine (C-X-C motif) ligand 10	3.19492	2.54807	0.797536	0
29547	(SHCBP1) SHC SH2-domain binding protein 1	3.19228	1.37687	0.431311	0
1603	(CCR2) chemokine (C-C motif) receptor 2	3.19205	1.11193	0.348345	0
7644	(NASP) nuclear autoantigenic sperm protein (histone-binding)	3.18806	0.5802	0.181992	0
5397	(IFI27) interferon, alpha-inducible protein 27	3.18785	2.87227	0.901005	0
1771	(CDK2) cyclin-dependent kinase 2	3.18625	0.673133	0.211262	0
4168	(GAS6) growth arrest-specific 6	3.18376	0.888504	0.279073	0
14050	(MRPS11) mitochondrial ribosomal protein S11	3.18288	0.721079	0.226549	0
17646	(NGLY1) N-glycanase 1	3.1807	0.496333	0.156045	0
16991	(CKAP4) cytoskeleton-associated protein 4	3.17855	0.749133	0.235684	0
18466	(RNASEH1) ribonuclease H1	3.17294	0.853	0.268836	0
6037	(ILF2) interleukin enhancer binding factor 2, 45kDa	3.16837	0.881667	0.278272	0
24261	(FAM96B) family with sequence similarity 96, member B	3.1658	0.564753	0.178392	0
7405	(MT1X) metallothionein 1X	3.15317	0.740066	0.234705	0
24301	(C15orf24) chromosome 15 open reading frame 24	3.14695	0.651947	0.207168	0
7032	(MFAP1) microfibrillar-associated protein 1	3.14523	0.442667	0.140742	0
26212	(SPCS3) signal peptidase complex subunit 3 homolog (S. cerevisiae)	3.14069	1.46065	0.465073	0
25007	(GTPBP8) GTP-binding protein 8 (putative)	3.13305	0.765	0.244171	0
6162	(ITGB7) integrin, beta 7	3.13236	0.811867	0.259187	0
6727	(LY6E) lymphocyte antigen 6 complex, locus E	3.13185	1.99667	0.637535	0
6391	(KIF22) kinesin family member 22	3.12776	0.780133	0.249423	0
24124	(ACTL6A) actin-like 6A	3.12736	0.6916	0.221145	0
14049	(MRPS14) mitochondrial ribosomal protein S14	3.12076	0.756911	0.242541	0
6036	(FOXK2) forkhead box K2	3.11575	0.581873	0.186752	0
25655	(TCP11L1) t-complex 11 (mouse)-like 1	3.11139	0.708741	0.227789	0
19083	(CKS1B) CDC28 protein kinase regulatory subunit 1B	3.11087	0.925067	0.297366	0
9891	(RBBP8) retinoblastoma binding protein 8	3.11034	1.3071	0.420242	0
9138	(EXOSC10) exosome component 10	3.10759	0.549933	0.176965	0
7849	(NME1) non-metastatic cells 1, protein (NM23A) expressed in	3.10594	0.94994	0.305846	0
2232	(COPB2) coatomer protein complex, subunit beta 2 (beta prime)	3.10574	0.702333	0.22614	0
6944	(MCM2) minichromosome maintenance complex component 2	3.10302	0.9558	0.308023	0
7798	(NFKBIB) nuclear factor of kappa light polypeptide gene enhancer in B-cells inhibitor, beta	3.09659	0.730733	0.23598	0
24329	(UTP11L) UTP11-like, U3 small nucleolar ribonucleoprotein, (yeast)	3.09429	0.755733	0.244235	0
24437	(CNDP2) CNDP dipeptidase 2 (metallopeptidase M20 family)	3.09321	0.5804	0.187637	0
9043	(PLAA) phospholipase A2-activating protein	3.08678	0.645343	0.209066	0
9890	(RBBP7) retinoblastoma binding protein 7	3.08355	0.650593	0.210988	0
13194	(ZW10) ZW10, kinetochore associated, homolog (Drosophila)	3.07828	0.665267	0.216116	0
16959	(YKT6) YKT6 v-SNARE homolog (S. cerevisiae)	3.07805	0.840327	0.273006	0
6172	(STT3A) STT3, subunit of the oligosaccharyltransferase complex, homolog A (S. cerevisiae)	3.07131	0.7725	0.251521	0
2976	(DNMT1) DNA (cytosine-5-)-methyltransferase 1	3.06614	0.563133	0.183662	0
30076	(POLR3C) polymerase (RNA) III (DNA directed) polypeptide C (62kD)	3.0657	0.567333	0.185058	0
9439	(DNAJC3) DnaJ (Hsp40) homolog, subfamily C, member 3	3.06419	1.06407	0.347259	0
17162	(LSM5) LSM5 homolog, U6 small nuclear RNA associated (S. cerevisiae)	3.06351	0.924	0.301615	0
23177	(KEAP1) kelch-like ECH-associated protein 1	3.06237	0.642667	0.209859	0
7207	(MPDU1) mannose-P-dolichol utilization defect 1	3.06218	0.537633	0.175572	0
10990	(SLC25A4) solute carrier family 25 (mitochondrial carrier; adenine nucleotide translocator), member 4	3.06201	1.59311	0.520282	0
7007	(RAB8A) RAB8A, member RAS oncogene family	3.06106	0.675638	0.22072	0
10445	(RQCD1) RCD1 required for cell differentiation1 homolog (S. pombe)	3.05867	0.638333	0.208697	0
17255	(KNTC1) kinetochore associated 1	3.05565	0.8586	0.280988	0
8065	(NUP50) nucleoporin 50kDa	3.05564	0.638418	0.208931	0
4425	(GOLGA2) golgi autoantigen, golgin subfamily a, 2	3.05395	0.487067	0.159487	0
7658	(NCBP1) nuclear cap binding protein subunit 1, 80kDa	3.05066	0.796267	0.261015	0
3255	(EIF2AK3) eukaryotic translation initiation factor 2-alpha kinase 3	3.04192	0.823252	0.270635	0
19678	(UCHL5) ubiquitin carboxyl-terminal hydrolase L5	3.04019	0.792673	0.260732	0
18449	(LAP3) leucine aminopeptidase 3	3.03813	1.33827	0.44049	0
15461	(ARMET) arginine-rich, mutated in early stage tumors	3.03766	1.49593	0.492462	0
9795	(RABGGTA) Rab geranylgeranyltransferase, alpha subunit	3.03728	0.7742	0.254899	0
Negative genes (211)
Gene ID	Gene Name	Score(d)	Numerator(r)	Denominator(s+s0)	q-value(%)
29865	(VPS24) vacuolar protein sorting 24 homolog (S. cerevisiae)	-5.9199	-0.7622	0.128752	0
8096	(OAZ2) ornithine decarboxylase antizyme 2	-5.82967	-1.12593	0.193138	0
13564	(SPOCK2) sparc/osteonectin, cwcv and kazal-like domains proteoglycan (testican) 2	-5.57441	-1.21933	0.218738	0
1516	(CAT) catalase	-5.44245	-0.941933	0.173072	0
11138	(SNCA) synuclein, alpha (non A4 component of amyloid precursor)	-5.1628	-2.57653	0.499057	0
26065	(TESC) tescalcin	-5.06695	-1.56813	0.309483	0
19338	(CDC2L6) cell division cycle 2-like 6 (CDK8-like)	-4.98202	-1.18307	0.237467	0
11609	(TBXAS1) thromboxane A synthase 1 (platelet)	-4.91876	-1.072	0.217941	0
20797	(CYBRD1) cytochrome b reductase 1	-4.91107	-1.60627	0.32707	0
6171	(ITK) IL2-inducible T-cell kinase	-4.87005	-0.6848	0.140615	0
10469	(RTN3) reticulon 3	-4.86489	-0.92598	0.190339	0
7534	(MXI1) MAX interactor 1	-4.85437	-1.95712	0.403166	0
19388	(PPM1F) protein phosphatase 1F (PP2C domain containing)	-4.79872	-0.8458	0.176255	0
221	(ADAMTS5) ADAM metallopeptidase with thrombospondin type 1 motif, 5	-4.7906	-0.897202	0.187284	0
1604	(CCR3) chemokine (C-C motif) receptor 3	-4.78285	-1.32273	0.276557	0
21689	(FIS1) fission 1 (mitochondrial outer membrane) homolog (S. cerevisiae)	-4.7619	-0.624333	0.13111	0
2558	(CX3CR1) chemokine (C-X3-C motif) receptor 1	-4.67124	-0.955	0.204443	0
12644	(VAMP3) vesicle-associated membrane protein 3 (cellubrevin)	-4.66751	-0.6584	0.14106	0
117	(ACO1) aconitase 1, soluble	-4.63087	-1.08987	0.235348	0
20367	(FRY) furry homolog (Drosophila)	-4.61153	-1.5056	0.326486	0
17760	(TREM1) triggering receptor expressed on myeloid cells 1	-4.54293	-1.57107	0.345827	0
8568	(FURIN) furin (paired basic amino acid cleaving enzyme)	-4.54008	-0.744333	0.163947	0
9725	(PYGL) phosphorylase, glycogen, liver	-4.51251	-1.02567	0.227294	0
6052	(IMPDH1) IMP (inosine monophosphate) dehydrogenase 1	-4.41116	-0.5726	0.129807	0
10434	(RPS6KA5) ribosomal protein S6 kinase, 90kDa, polypeptide 5	-4.3887	-1.1784	0.268508	0
14581	(PINK1) PTEN induced putative kinase 1	-4.35676	-1.41771	0.325404	0
17278	(PNRC1) proline-rich nuclear receptor coactivator 1	-4.33037	-1.3113	0.302816	0
20420	(C13orf18) chromosome 13 open reading frame 18	-4.32562	-1.00507	0.232352	0
1537	(CBFA2T3) core-binding factor, runt domain, alpha subunit 2; translocated to, 3	-4.32341	-0.706575	0.16343	0
7825	(NINJ2) ninjurin 2	-4.3045	-1.14003	0.264845	0
1595	(CCNI) cyclin I	-4.28009	-0.6498	0.151819	0
6602	(LILRA1) leukocyte immunoglobulin-like receptor, subfamily A (with TM domain), member 1	-4.27385	-0.935792	0.218958	0
24040	(ADIPOR1) adiponectin receptor 1	-4.24385	-1.48307	0.349463	0
30843	(CD302) CD302 molecule	-4.21256	-1.77914	0.422341	0
16753	(PRDX6) peroxiredoxin 6	-4.20032	-0.750933	0.17878	0
1674	(CD3E) CD3e molecule, epsilon (CD3-TCR complex)	-4.17065	-0.733663	0.175911	0
6142	(ITGA6) integrin, alpha 6	-4.14386	-0.742252	0.179121	0
12706	(VNN2) vanin 2	-4.14294	-0.979733	0.236482	0
4805	(HAGH) hydroxyacylglutathione hydrolase	-4.13659	-0.970444	0.2346	0
2301	(CPD) carboxypeptidase D	-4.13587	-1.3806	0.333812	0
13238	(C20orf3) chromosome 20 open reading frame 3	-4.13356	-0.810067	0.195973	0
21524	(DHRS7) dehydrogenase/reductase (SDR family) member 7	-4.12751	-0.751867	0.18216	0
13410	(TSPAN32) tetraspanin 32	-4.11731	-0.67634	0.164267	0
11185	(SORL1) sortilin-related receptor, L(DLR class) A repeats-containing	-4.09368	-1.15047	0.281035	0
6155	(ITGB2) integrin, beta 2 (complement component 3 receptor 3 and 4 subunit)	-4.08714	-0.961133	0.235161	0
4840	(HCK) hemopoietic cell kinase	-4.0677	-1.40828	0.34621	0
11784	(THBD) thrombomodulin	-4.06148	-1.1368	0.279898	0
7852	(NME4) non-metastatic cells 4, protein expressed in	-4.05683	-0.758667	0.18701	0
3531	(F13A1) coagulation factor XIII, A1 polypeptide	-4.03667	-1.22283	0.302929	0
16457	(C21orf7) chromosome 21 open reading frame 7	-4.03311	-1.29215	0.320387	0
5974	(IL13RA1) interleukin 13 receptor, alpha 1	-4.0206	-1.38727	0.34504	0
9992	(RGS10) regulator of G-protein signaling 10	-4.00765	-0.700933	0.174899	0
2428	(CSDA) cold shock domain protein A	-4.00178	-1.9026	0.475439	0
3336	(EMR1) egf-like module containing, mucin-like, hormone receptor-like 1	-3.99319	-0.986733	0.247104	0
560	(AP1S2) adaptor-related protein complex 1, sigma 2 subunit	-3.94985	-1.21867	0.308535	0
17146	(ARL2BP) ADP-ribosylation factor-like 2 binding protein	-3.94699	-0.527733	0.133705	0
20443	(MTSS1) metastasis suppressor 1	-3.9434	-0.8972	0.227519	0
14078	(BACH2) BTB and CNC homology 1, basic leucine zipper transcription factor 2	-3.93745	-0.686002	0.174225	0
14189	(LST1) leukocyte specific transcript 1	-3.91743	-1.54268	0.3938	0
28985	(LPGAT1) lysophosphatidylglycerol acyltransferase 1	-3.90994	-0.829733	0.212211	0
6152	(ITGAX) integrin, alpha X (complement component 3 receptor 4 subunit)	-3.87459	-0.885267	0.22848	0
30869	(ZC3H7B) zinc finger CCCH-type containing 7B	-3.86708	-0.742511	0.192008	0
7219	(MPP1) membrane protein, palmitoylated 1, 55kDa	-3.86069	-1.26087	0.326591	0
4171	(GATA2) GATA binding protein 2	-3.85809	-0.931905	0.241546	0
20373	(SPG21) spastic paraplegia 21 (autosomal recessive, Mast syndrome)	-3.84391	-0.52604	0.13685	0
817	(ATP2B4) ATPase, Ca++ transporting, plasma membrane 4	-3.83559	-0.6742	0.175775	0
6149	(ITGAM) integrin, alpha M (complement component 3 receptor 3 subunit)	-3.80844	-1.07415	0.282044	0
3382	(EPB49) erythrocyte membrane protein band 4.9 (dematin)	-3.80821	-1.11827	0.293646	0
29014	(ZBTB39) zinc finger and BTB domain containing 39	-3.79026	-0.593667	0.15663	0
17719	(CDC42SE1) CDC42 small effector 1	-3.78681	-0.9632	0.254357	0
12694	(VIPR1) vasoactive intestinal peptide receptor 1	-3.77989	-0.842044	0.22277	0
11367	(STAT5B) signal transducer and activator of transcription 5B	-3.77225	-0.814212	0.215842	0
1833	(CEBPA) CCAAT/enhancer binding protein (C/EBP), alpha	-3.76709	-0.90998	0.241561	0
55	(ABCC4) ATP-binding cassette, sub-family C (CFTR/MRP), member 4	-3.76708	-0.759067	0.2015	0
9444	(PRKY) protein kinase, Y-linked	-3.76422	-0.756006	0.20084	0
25312	(C4orf18) chromosome 4 open reading frame 18	-3.76272	-0.750427	0.199437	0
10477	(RXRA) retinoid X receptor, alpha	-3.75816	-1.08247	0.288031	0
11507	(SYPL1) synaptophysin-like 1	-3.74095	-0.906383	0.242287	0
28979	(KIAA0182) KIAA0182	-3.7382	-0.680333	0.181995	0
6076	(INPP5A) inositol polyphosphate-5-phosphatase, 40kDa	-3.72877	-0.783867	0.210221	0
11048	(SLC6A2) solute carrier family 6 (neurotransmitter transporter, noradrenalin), member 2	-3.72561	-0.523253	0.140448	0
10306	(RPL15) ribosomal protein L15	-3.71864	-0.689933	0.185534	0
11149	(SNN) stannin	-3.71362	-0.809833	0.218071	0
7900	(NPEPPS) aminopeptidase puromycin sensitive	-3.71232	-0.514567	0.138611	0
3621	(FCGRT) Fc fragment of IgG, receptor, transporter, alpha	-3.71152	-1.10259	0.297071	0
9769	(RGL2) ral guanine nucleotide dissociation stimulator-like 2	-3.70033	-0.6952	0.187875	0
1063	(BLVRB) biliverdin reductase B (flavin reductase (NADPH))	-3.69933	-1.54827	0.418527	0
19180	(RNF44) ring finger protein 44	-3.6888	-1.01787	0.275934	0
14063	(HDAC4) histone deacetylase 4	-3.68872	-0.692513	0.187738	0
13586	(FBXO7) F-box protein 7	-3.68767	-1.02056	0.276749	0
10827	(SH3BP5) SH3-domain binding protein 5 (BTK-associated)	-3.67358	-0.822413	0.223873	0
10425	(RPS4Y1) ribosomal protein S4, Y-linked 1	-3.6406	-1.04686	0.287551	0
4036	(FYB) FYN binding protein (FYB-120/130)	-3.63172	-0.73529	0.202463	0
3377	(EPB41) erythrocyte membrane protein band 4.1 (elliptocytosis 1, RH-linked)	-3.62858	-0.902375	0.248685	0
8571	(PACSIN2) protein kinase C and casein kinase substrate in neurons 2	-3.62696	-0.9418	0.259667	0
17077	(CTDSP2) CTD (carboxy-terminal domain, RNA polymerase II, polypeptide A) small phosphatase 2	-3.62231	-0.7314	0.201915	0
21159	(RNF141) ring finger protein 141	-3.60706	-0.796067	0.220697	0
12458	(UBA52) ubiquitin A-52 residue ribosomal protein fusion product 1	-3.60695	-0.568933	0.157733	0
4390	(GNAQ) guanine nucleotide binding protein (G protein), q polypeptide	-3.59435	-0.773727	0.215262	0
6548	(LDOC1) leucine zipper, down-regulated in cancer 1	-3.59363	-0.809718	0.22532	0
7043	(MGAM) maltase-glucoamylase (alpha-glucosidase)	-3.58765	-1.10968	0.309305	0
6478	(LAIR2) leukocyte-associated immunoglobulin-like receptor 2	-3.58713	-0.908289	0.253208	0
4944	(HLA-DQB1) major histocompatibility complex, class II, DQ beta 1	-3.58497	-0.655447	0.182832	0
286	(ADRB2) adrenergic, beta-2-, receptor, surface	-3.57159	-0.732476	0.205084	0
473	(AMT) aminomethyltransferase	-3.56877	-0.694	0.194465	0
5995	(IL1RAP) interleukin 1 receptor accessory protein	-3.56177	-1.43025	0.401555	0
3378	(EPB41L1) erythrocyte membrane protein band 4.1-like 1	-3.55197	-0.47966	0.135041	0
11787	(THBS3) thrombospondin 3	-3.55148	-0.653693	0.184062	0
18246	(CRYL1) crystallin, lambda 1	-3.55053	-0.579927	0.163335	0
1932	(CHI3L1) chitinase 3-like 1 (cartilage glycoprotein-39)	-3.5496	-1.317	0.371028	0
2311	(CPM) carboxypeptidase M	-3.54914	-0.840267	0.236752	0
28270	(C19orf22) chromosome 19 open reading frame 22	-3.54316	-0.908896	0.256521	0
5949	(IGSF2) immunoglobulin superfamily, member 2	-3.54261	-0.61108	0.172494	0
7881	(NOTCH1) Notch homolog 1, translocation-associated (Drosophila)	-3.54065	-1.02453	0.289363	0
6710	(LTA4H) leukotriene A4 hydrolase	-3.53591	-0.973733	0.275384	0
3976	(FTH1) ferritin, heavy polypeptide 1	-3.53094	-1.265	0.358262	0
11559	(TALDO1) transaldolase 1	-3.51873	-0.727733	0.206817	0
2674	(DAPK1) death-associated protein kinase 1	-3.51745	-1.1828	0.336267	0
9392	(PRKAR2B) protein kinase, cAMP-dependent, regulatory, type II, beta	-3.51312	-1.29687	0.369149	0
735	(ASAH1) N-acylsphingosine amidohydrolase (acid ceramidase) 1	-3.50475	-1.061	0.302732	0
25836	(FAM65A) family with sequence similarity 65, member A	-3.49985	-0.94465	0.269912	0
11343	(ST13) suppression of tumorigenicity 13 (colon carcinoma) (Hsp70 interacting protein)	-3.48599	-0.774467	0.222166	0
2959	(DNASE1L3) deoxyribonuclease I-like 3	-3.48133	-0.833458	0.239408	0
23999	(TMEM111) transmembrane protein 111	-3.47852	-0.690919	0.198624	0
3702	(FHL1) four and a half LIM domains 1	-3.47334	-1.26245	0.363468	0
14885	(DNAJA4) DnaJ (Hsp40) homolog, subfamily A, member 4	-3.45104	-0.891267	0.25826	0
5953	(IGSF6) immunoglobulin superfamily, member 6	-3.44962	-1.22812	0.356017	0
2697	(DBP) D site of albumin promoter (albumin D-box) binding protein	-3.44754	-0.567333	0.164562	0
12665	(VCL) vinculin	-3.44515	-1.177	0.34164	0
4395	(GNAZ) guanine nucleotide binding protein (G protein), alpha z polypeptide	-3.44326	-1.24202	0.360709	0
10420	(RPS3) ribosomal protein S3	-3.4418	-0.621673	0.180625	0
3647	(FECH) ferrochelatase (protoporphyria)	-3.43715	-1.01574	0.295519	0
29076	(CEP68) centrosomal protein 68kDa	-3.43137	-0.625585	0.182314	0
3072	(DUSP6) dual specificity phosphatase 6	-3.42995	-1.18153	0.344475	0
29151	(DTX4) deltex homolog 4 (Drosophila)	-3.42719	-0.613371	0.178972	0
4940	(HLA-DPB1) major histocompatibility complex, class II, DP beta 1	-3.42351	-0.769342	0.224723	0
3093	(DYRK2) dual-specificity tyrosine-(Y)-phosphorylation regulated kinase 2	-3.4087	-0.8248	0.241969	0
8864	(CFP) complement factor properdin	-3.40784	-0.745	0.218613	0
1085	(BNIP3L) BCL2/adenovirus E1B 19kDa interacting protein 3-like	-3.40752	-1.72227	0.50543	0
4589	(GRINA) glutamate receptor, ionotropic, N-methyl D-aspartate-associated protein 1 (glutamate binding)	-3.40552	-0.971867	0.28538	0
8828	(PELI2) pellino homolog 2 (Drosophila)	-3.40186	-0.921467	0.270872	0
3697	(FGR) Gardner-Rasheed feline sarcoma viral (v-fgr) oncogene homolog	-3.40097	-0.707533	0.208039	0
29786	(SLC25A37) solute carrier family 25, member 37	-3.39422	-1.28062	0.377294	0
6692	(LRP1) low density lipoprotein-related protein 1 (alpha-2-macroglobulin receptor)	-3.38997	-0.724267	0.21365	0
16937	(ARL6IP5) ADP-ribosylation-like factor 6 interacting protein 5	-3.38332	-0.620567	0.183419	0
10360	(RPL5) ribosomal protein L5	-3.38079	-0.9012	0.266565	0
4512	(GPR56) G protein-coupled receptor 56	-3.38028	-0.529667	0.156693	0
6924	(LAPTM4A) lysosomal protein transmembrane 4 alpha	-3.37568	-0.739333	0.219017	0
20863	(SLC35E2) solute carrier family 35, member E2	-3.35639	-0.830667	0.247488	0
6740	(LYZ) lysozyme (renal amyloidosis)	-3.35258	-1.84453	0.550184	0
6248	(KCNG1) potassium voltage-gated channel, subfamily G, member 1	-3.34791	-0.96457	0.288111	0
11773	(TGFBR2) transforming growth factor, beta receptor II (70/80kDa)	-3.3439	-0.911973	0.272728	0
6953	(CD46) CD46 molecule, complement regulatory protein	-3.34175	-1.43388	0.429081	0
10731	(SEMA4C) sema domain, immunoglobulin domain (Ig), transmembrane domain (TM) and short cytoplasmic domain, (semaphorin) 4C	-3.33636	-0.76416	0.22904	0
15855	(CD93) CD93 molecule	-3.33191	-1.11393	0.334323	0
8095	(OAZ1) ornithine decarboxylase antizyme 1	-3.3228	-0.8066	0.242747	0
29905	(CSDE1) cold shock domain containing E1, RNA-binding	-3.3195	-0.651267	0.196194	0
15568	(SH3BGRL3) SH3 domain binding glutamic acid-rich protein like 3	-3.31865	-0.690541	0.208079	0
6110	(IQGAP1) IQ motif containing GTPase activating protein 1	-3.31549	-0.686933	0.207189	0
1224	(C18orf1) chromosome 18 open reading frame 1	-3.3125	-0.834711	0.251988	0
9878	(RASGRP1) RAS guanyl releasing protein 1 (calcium and DAG-regulated)	-3.30951	-0.775067	0.234194	0
21595	(SESN1) sestrin 1	-3.30447	-0.759667	0.229891	0
5163	(HPS1) Hermansky-Pudlak syndrome 1	-3.30282	-0.628867	0.190403	0
5980	(IL16) interleukin 16 (lymphocyte chemoattractant factor)	-3.30061	-0.7444	0.225534	0
19177	(CMTM6) CKLF-like MARVEL transmembrane domain containing 6	-3.29531	-0.783207	0.237673	0
14399	(CPVL) carboxypeptidase, vitellogenic-like	-3.29351	-1.21856	0.369988	0
10332	(RPL3) ribosomal protein L3	-3.29225	-0.730856	0.221993	0
7608	(MYO9A) myosin IXA	-3.28733	-0.571867	0.173961	0
11871	(TMOD1) tropomodulin 1	-3.28731	-1.03334	0.314344	0
436	(ALOX5AP) arachidonate 5-lipoxygenase-activating protein	-3.28482	-0.945637	0.287881	0
14537	(NPC2) Niemann-Pick disease, type C2	-3.28318	-0.834867	0.254286	0
1053	(BIN2) bridging integrator 2	-3.28154	-0.535933	0.163318	0
9275	(PPM1A) protein phosphatase 1A (formerly 2C), magnesium-dependent, alpha isoform	-3.27034	-0.961049	0.293868	0
21208	(WDR26) WD repeat domain 26	-3.26834	-0.766348	0.234476	0
8633	(PBX2) pre-B-cell leukemia homeobox 2	-3.26474	-0.761867	0.233362	0
12500	(UBE4B) ubiquitination factor E4B (UFD2 homolog, yeast)	-3.26285	-0.604293	0.185204	0
24693	(MICAL2) microtubule associated monoxygenase, calponin and LIM domain containing 2	-3.25741	-1.29553	0.397719	0
18424	(EIF2C4) eukaryotic translation initiation factor 2C, 4	-3.25556	-0.666385	0.204691	0
20945	(PLXDC1) plexin domain containing 1	-3.25401	-0.768378	0.236132	0
4067	(GABARAP) GABA(A) receptor-associated protein	-3.24386	-0.6644	0.204818	0
10430	(RPS6KA1) ribosomal protein S6 kinase, 90kDa, polypeptide 1	-3.24295	-0.528067	0.162835	0
11219	(SPARC) secreted protein, acidic, cysteine-rich (osteonectin)	-3.23482	-0.8946	0.276554	0
5994	(IL1R2) interleukin 1 receptor, type II	-3.23053	-0.862533	0.266994	0
7377	(MSRA) methionine sulfoxide reductase A	-3.22343	-0.760533	0.235939	0
9582	(PTAFR) platelet-activating factor receptor	-3.22026	-1.38027	0.42862	0
9629	(PTMS) parathymosin	-3.21075	-0.588133	0.183177	0
9309	(PPP2R5A) protein phosphatase 2, regulatory subunit B', alpha isoform	-3.20868	-0.4902	0.152773	0
537	(ANXA2) annexin A2	-3.19182	-0.59648	0.186878	0
8554	(PABPC1) poly(A) binding protein, cytoplasmic 1	-3.1838	-0.638	0.200389	0
19907	(UBE2R2) ubiquitin-conjugating enzyme E2R 2	-3.1822	-0.539327	0.169482	0
7671	(NCOA4) nuclear receptor coactivator 4	-3.18056	-0.818731	0.257417	0
11131	(SNAP23) synaptosomal-associated protein, 23kDa	-3.17958	-0.622133	0.195665	0
2546	(CTSW) cathepsin W	-3.17951	-0.597948	0.188063	0
2481	(CSTA) cystatin A (stefin A)	-3.17668	-1.16113	0.365518	0
6167	(ITIH2) inter-alpha (globulin) inhibitor H2	-3.17517	-0.602524	0.189761	0
18280	(RNF130) ring finger protein 130	-3.17414	-0.823533	0.259451	0
26006	(TTC19) tetratricopeptide repeat domain 19	-3.17373	-0.618	0.194724	0
17200	(LRRN3) leucine rich repeat neuronal 3	-3.16983	-0.859736	0.271225	0
9240	(PPBP) pro-platelet basic protein (chemokine (C-X-C motif) ligand 7)	-3.16885	-1.8586	0.586521	0
4537	(P2RY13) purinergic receptor P2Y, G-protein coupled, 13	-3.16194	-0.908062	0.287185	0
4620	(GSN) gelsolin (amyloidosis, Finnish type)	-3.16151	-0.887667	0.280773	0
6871	(MAPK1) mitogen-activated protein kinase 1	-3.15718	-0.626125	0.198318	0
2316	(CPNE3) copine III	-3.14443	-0.428659	0.136323	0
29003	(ZNF609) zinc finger protein 609	-3.14363	-0.703371	0.223745	0
3609	(FCER1A) Fc fragment of IgE, high affinity I, receptor for; alpha polypeptide	-3.14322	-1.47554	0.469437	0
16812	(CABC1) chaperone, ABC1 activity of bc1 complex homolog (S. pombe)	-3.14259	-0.5426	0.17266	0
712	(ARRB2) arrestin, beta 2	-3.14255	-0.898867	0.286031	0
7637	(NAP1L1) nucleosome assembly protein 1-like 1	-3.14084	-0.742067	0.236264	0
6563	(LGALS3) lectin, galactoside-binding, soluble, 3	-3.14058	-1.39393	0.443845	0
4380	(GNA12) guanine nucleotide binding protein (G protein) alpha 12	-3.14	-1.0936	0.34828	0
3338	(CTTN) cortactin	-3.13904	-0.811156	0.258408	0
