# Supplementary material for: Gene Expression Patterns of Dengue Virus-Infected Children from Nicaragua Reveal a Distinct Signature of Increased Metabolism
Source: PLoS Negl Trop Dis. 2010 Jun 15;4(6):e710. doi: 10.1371/journal.pntd.0000710 (PMC2886038; doi:10.1371/journal.pntd.0000710)
Supplement: Table S9 — Identification of genes that are significantly different from in vivo transcriptional profiling studies that have been conducted previously through a meta-analysis of 3 separate studies. Genes upregulated by DENV infection are shown in red and genes downregulated are shown in green. (1.66 MB XLS) [file pntd.0000710.s010.xls]

## Sheet: Sheet1
Positive genes (943)
Gene ID	Gene Name	Score(d)	Numerator(r)	Denominator(s+s0)	q-value(%)
4313	(GLDC) glycine dehydrogenase (decarboxylating)	7.43701	2.9887	0.401869	0
28961	(KIAA0101) KIAA0101	7.15376	3.7598	0.52557	0
14626	(CDCA5) cell division cycle associated 5	6.67187	3.08674	0.462651	0
1148	(BUB1) budding uninhibited by benzimidazoles 1 homolog (yeast)	6.567	3.5244	0.536683	0
18538	(NUSAP1) nucleolar and spindle associated protein 1	6.54375	2.04707	0.312828	0
593	(BIRC5) baculoviral IAP repeat-containing 5	6.42809	2.096	0.326069	0
7548	(MYBL2) v-myb myeloblastosis viral oncogene homolog (avian)-like 2	6.28467	2.8664	0.456094	0
3718	(FKBP2) FK506 binding protein 2, 13kDa	6.2741	1.5352	0.244689	0
21488	(C6orf173) chromosome 6 open reading frame 173	6.22683	3.03143	0.486834	0
372	(AKAP2) A kinase (PRKA) anchor protein 2	5.87576	1.99574	0.339656	0
7849	(NME1) non-metastatic cells 1, protein (NM23A) expressed in	5.81595	1.5255	0.262296	0
21348	(MLF1IP) MLF1 interacting protein	5.79846	2.98936	0.515545	0
1745	(CDC7) cell division cycle 7 homolog (S. cerevisiae)	5.74327	1.6542	0.288024	0
30167	(PDIA4) protein disulfide isomerase family A, member 4	5.70654	1.909	0.334528	0
29812	(DCPS) decapping enzyme, scavenger	5.69708	1.7831	0.312985	0
19955	(KIAA0125) KIAA0125	5.64816	1.9634	0.347617	0
1723	(CDC20) cell division cycle 20 homolog (S. cerevisiae)	5.63576	1.8048	0.320241	0
3650	(FEN1) flap structure-specific endonuclease 1	5.6337	2.0171	0.358042	0
1857	(CENPF) centromere protein F, 350/400ka (mitosin)	5.59763	2.2674	0.405064	0
11913	(TNFRSF17) tumor necrosis factor receptor superfamily, member 17	5.582	2.5193	0.451326	0
1667	(CD38) CD38 molecule	5.51804	3.1471	0.570329	0
18624	(FKBP11) FK506 binding protein 11, 19 kDa	5.4978	2.6136	0.47539	0
6949	(MCM6) minichromosome maintenance complex component 6	5.49517	1.93263	0.351696	0
1578	(CCNA2) cyclin A2	5.4733	2.6372	0.48183	0
6388	(KIF11) kinesin family member 11	5.45385	2.772	0.508265	0
12028	(HSP90B1) heat shock protein 90kDa beta (Grp94), member 1	5.44616	2.5471	0.467688	0
20090	(DNAJC1) DnaJ (Hsp40) homolog, subfamily C, member 1	5.44474	1.4451	0.265412	0
9690	(PTTG1) pituitary tumor-transforming 1	5.43472	2.5465	0.468561	0
4248	(GGH) gamma-glutamyl hydrolase (conjugase, folylpolygammaglutamyl hydrolase)	5.42348	3.0487	0.56213	0
9691	(PTTG2) pituitary tumor-transforming 2	5.36572	1.57541	0.293607	0
5716	(IGKC) immunoglobulin kappa constant	5.35185	2.23953	0.41846	0
4785	(HIST1H4J) histone cluster 1, H4j	5.33526	1.8222	0.341539	0
6510	(STMN1) stathmin 1/oncoprotein 18	5.33276	2.3138	0.433884	0
6175	(ITM2C) integral membrane protein 2C	5.31434	2.18476	0.411106	0
2000	(CKS2) CDC28 protein kinase regulatory subunit 2	5.25267	1.906	0.362863	0
30943	(ZNF593) zinc finger protein 593	5.24317	1.5855	0.302393	0
11989	(TOP2A) topoisomerase (DNA) II alpha 170kDa	5.21952	3.5138	0.673204	0
9255	(PPIB) peptidylprolyl isomerase B (cyclophilin B)	5.16737	2.0886	0.40419	0
5853	(IGL@) immunoglobulin lambda locus	5.15904	2.25076	0.436275	0
13509	(AVEN) apoptosis, caspase activation inhibitor	5.15789	2.1695	0.420618	0
7691	(NDUFA7) NADH dehydrogenase (ubiquinone) 1 alpha subcomplex, 7, 14.5kDa	5.15688	1.5634	0.303168	0
6395	(KPNA2) karyopherin alpha 2 (RAG cohort 1, importin alpha 1)	5.15368	1.9848	0.385123	0
26278	(ISOC2) isochorismatase domain containing 2	5.13338	1.34837	0.262668	0
28109	(C18orf24) chromosome 18 open reading frame 24	5.11718	2.21171	0.432213	0
17493	(GMNN) geminin, DNA replication inhibitor	5.08098	2.78536	0.548193	0
8923	(PHGDH) phosphoglycerate dehydrogenase	5.07204	1.99065	0.392475	0
28628	(C12orf45) chromosome 12 open reading frame 45	5.06884	1.01329	0.199905	0
3527	(EZH2) enhancer of zeste homolog 2 (Drosophila)	5.04895	2.0384	0.403727	0
16948	(C19orf10) chromosome 19 open reading frame 10	5.0397	2.01974	0.400766	0
14048	(MRPS16) mitochondrial ribosomal protein S16	5.03247	1.4981	0.297687	0
14629	(CDCA8) cell division cycle associated 8	5.02459	2.72308	0.54195	0
24811	(PDIA5) protein disulfide isomerase family A, member 5	5.00744	2.1876	0.43687	0
8907	(PGM3) phosphoglucomutase 3	5.006	2.0108	0.401678	0
23115	(EAF2) ELL associated factor 2	4.95478	3.32249	0.670562	0
19083	(CKS1B) CDC28 protein kinase regulatory subunit 1B	4.93726	1.3758	0.278657	0
25009	(UBE2T) ubiquitin-conjugating enzyme E2T (putative)	4.93304	2.6101	0.529105	0
15461	(ARMET) arginine-rich, mutated in early stage tumors	4.92721	2.3042	0.467648	0
3071	(DUSP5) dual specificity phosphatase 5	4.92511	1.8894	0.383626	0
17064	(ELL2) elongation factor, RNA polymerase II, 2	4.89739	2.3308	0.475927	0
16369	(PARK7) Parkinson disease (autosomal recessive, early onset) 7	4.89317	1.1068	0.226193	0
11010	(SLC2A5) solute carrier family 2 (facilitated glucose/fructose transporter), member 5	4.88733	1.737	0.355409	0
12801	(XBP1) X-box binding protein 1	4.88412	2.0025	0.410002	0
17598	(UBE2J1) ubiquitin-conjugating enzyme E2, J1 (UBC6 homolog, yeast)	4.87225	1.8834	0.386556	0
14515	(MRPS18A) mitochondrial ribosomal protein S18A	4.86293	1.26927	0.261008	0
8729	(PCNA) proliferating cell nuclear antigen	4.85903	2.3092	0.475239	0
9439	(DNAJC3) DnaJ (Hsp40) homolog, subfamily C, member 3	4.84901	1.7007	0.350731	0
6813	(MAGED1) melanoma antigen family D, 1	4.83736	1.75812	0.363446	0
11326	(SSR4) signal sequence receptor, delta (translocon-associated protein delta)	4.80775	1.5561	0.323665	0
17824	(HRASLS2) HRAS-like suppressor 2	4.80132	1.46154	0.304403	0
24285	(FAM82B) family with sequence similarity 82, member B	4.79704	1.273	0.265372	0
23571	(COBLL1) COBL-like 1	4.76755	2.3421	0.491258	0
14479	(MRPL21) mitochondrial ribosomal protein L21	4.76151	0.98786	0.207468	0
28150	(CRELD2) cysteine-rich with EGF-like domains 2	4.73103	1.5618	0.330119	0
11814	(TIMM10) translocase of inner mitochondrial membrane 10 homolog (yeast)	4.71572	1.2809	0.271623	0
1058	(BLM) Bloom syndrome, RecQ helicase-like	4.71389	1.33	0.282145	0
10382	(RPN2) ribophorin II	4.67774	1.8868	0.403358	0
1580	(CCNB2) cyclin B2	4.66395	1.8924	0.405751	0
16993	(SEC61B) Sec61 beta subunit	4.66325	1.6016	0.343452	0
4162	(GARS) glycyl-tRNA synthetase	4.65658	1.4042	0.301552	0
20266	(ALG5) asparagine-linked glycosylation 5, dolichyl-phosphate beta-glucosyltransferase homolog (S. cerevisiae)	4.65499	1.7522	0.376413	0
16688	(YIF1A) Yip1 interacting factor homolog A (S. cerevisiae)	4.63002	1.2655	0.273325	0
10990	(SLC25A4) solute carrier family 25 (mitochondrial carrier; adenine nucleotide translocator), member 4	4.61415	2.54587	0.551752	0
16855	(TRAM2) translocation associated membrane protein 2	4.60453	1.9313	0.419435	0
14889	(DNAJB11) DnaJ (Hsp40) homolog, subfamily B, member 11	4.59436	1.93674	0.421549	0
4369	(GMDS) GDP-mannose 4,6-dehydratase	4.59356	1.1402	0.248217	0
28775	(TMEM106C) transmembrane protein 106C	4.58455	1.6515	0.360232	0
28287	(ALG14) asparagine-linked glycosylation 14 homolog (S. cerevisiae)	4.58421	1.73227	0.377877	0
14559	(STOML2) stomatin (EPB72)-like 2	4.5813	1.4434	0.315063	0
30767	(C15orf23) chromosome 15 open reading frame 23	4.57046	1.3121	0.287083	0
12311	(TRIP6) thyroid hormone receptor interactor 6	4.56944	1.1141	0.243815	0
25222	(C2orf30) chromosome 2 open reading frame 30	4.56635	1.7219	0.377085	0
20325	(DNAJC15) DnaJ (Hsp40) homolog, subfamily C, member 15	4.56322	1.6134	0.353566	0
9543	(PSMB6) proteasome (prosome, macropain) subunit, beta type, 6	4.55903	1.4288	0.3134	0
8587	(PAICS) phosphoribosylaminoimidazole carboxylase, phosphoribosylaminoimidazole succinocarboxamide synthetase	4.54727	1.4743	0.324216	0
1739	(CDC45L) CDC45 cell division cycle 45-like (S. cerevisiae)	4.53693	2.6659	0.587601	0
9972	(RFC4) replication factor C (activator 1) 4, 37kDa	4.51133	1.8325	0.406199	0
10703	(SEC24A) SEC24 family, member A (S. cerevisiae)	4.50497	2.70478	0.600398	0
14034	(MRPL37) mitochondrial ribosomal protein L37	4.5013	1.499	0.333015	0
9260	(PPIL1) peptidylprolyl isomerase (cyclophilin)-like 1	4.48732	1.12755	0.251275	0
30168	(PDIA6) protein disulfide isomerase family A, member 6	4.48441	1.23227	0.27479	0
14492	(MRPL41) mitochondrial ribosomal protein L41	4.47758	1.0997	0.245601	0
9716	(PXMP2) peroxisomal membrane protein 2, 22kDa	4.47714	1.61926	0.361673	0
7693	(NDUFA9) NADH dehydrogenase (ubiquinone) 1 alpha subcomplex, 9, 39kDa	4.47685	1.3447	0.300367	0
24624	(SIL1) SIL1 homolog, endoplasmic reticulum chaperone (S. cerevisiae)	4.47026	2.4266	0.542832	0
28030	(TXNDC11) thioredoxin domain containing 11	4.46969	1.72009	0.384834	0
16918	(SYNCRIP) synaptotagmin binding, cytoplasmic RNA interacting protein	4.46304	0.8545	0.191461	0
2318	(CPNE5) copine V	4.45636	1.07858	0.242033	0
14049	(MRPS14) mitochondrial ribosomal protein S14	4.44621	1.1794	0.26526	0
25849	(C16orf59) chromosome 16 open reading frame 59	4.41931	2.4695	0.558798	0
16065	(GLRX2) glutaredoxin 2	4.41714	1.437	0.325324	0
9356	(PREB) prolactin regulatory element binding	4.41366	1.60607	0.363885	0
14499	(MRPS7) mitochondrial ribosomal protein S7	4.40729	1.1869	0.269304	0
1242	(C1QB) complement component 1, q subcomponent, B chain	4.39635	2.1636	0.492135	0
7702	(NDUFB7) NADH dehydrogenase (ubiquinone) 1 beta subcomplex, 7, 18kDa	4.396	1.307	0.297316	0
14053	(MRPL17) mitochondrial ribosomal protein L17	4.39077	1.10636	0.251974	0
9970	(RFC2) replication factor C (activator 1) 2, 40kDa	4.39023	0.92909	0.211627	0
3133	(EBP) emopamil binding protein (sterol isomerase)	4.38413	1.419	0.323667	0
11296	(SRM) spermidine synthase	4.38123	1.2597	0.287522	0
2579	(CYC1) cytochrome c-1	4.38098	1.1698	0.267018	0
6950	(MCM7) minichromosome maintenance complex component 7	4.37465	1.2832	0.293326	0
3482	(ETFB) electron-transfer-flavoprotein, beta polypeptide	4.36699	1.3274	0.303962	0
483	(ANG) angiogenin, ribonuclease, RNase A family, 5	4.36539	1.11279	0.254912	0
18276	(SEC61A1) Sec61 alpha 1 subunit (S. cerevisiae)	4.36449	1.4968	0.342949	0
25538	(DARS2) aspartyl-tRNA synthetase 2, mitochondrial	4.35277	1.50667	0.34614	0
753	(ASNS) asparagine synthetase	4.35036	1.5773	0.362568	0
2267	(COX5A) cytochrome c oxidase subunit Va	4.34819	1.3144	0.302287	0
11572	(TARS) threonyl-tRNA synthetase	4.34729	1.2652	0.291032	0
10381	(RPN1) ribophorin I	4.34637	1.3909	0.320014	0
20461	(NME7) non-metastatic cells 7, protein expressed in (nucleoside-diphosphate kinase)	4.33306	1.02736	0.237097	0
20999	(THEM2) thioesterase superfamily member 2	4.32691	1.2994	0.300307	0
9722	(ALDH18A1) aldehyde dehydrogenase 18 family, member A1	4.32678	1.1337	0.262019	0
18650	(SPATS2) spermatogenesis associated, serine-rich 2	4.32279	1.69299	0.391643	0
1589	(CCNE1) cyclin E1	4.31666	2.3108	0.535321	0
9870	(RARS) arginyl-tRNA synthetase	4.31072	1.1866	0.275267	0
1164	(C11orf10) chromosome 11 open reading frame 10	4.30689	1.4186	0.329379	0
12417	(TUBG1) tubulin, gamma 1	4.3061	1.7361	0.403172	0
6822	(MAN1A2) mannosidase, alpha, class 1A, member 2	4.29948	1.81678	0.422557	0
8849	(PET112L) PET112-like (yeast)	4.29731	1.3302	0.309543	0
16062	(CRTC1) CREB regulated transcription coactivator 1	4.29498	1.40539	0.327217	0
19123	(DNAJC9) DnaJ (Hsp40) homolog, subfamily C, member 9	4.29154	1.3046	0.303994	0
3560	(FABP5) fatty acid binding protein 5 (psoriasis-associated)	4.29115	2.0671	0.481712	0
2861	(DHFR) dihydrofolate reductase	4.29091	2.431	0.566547	0
9820	(RAD51C) RAD51 homolog C (S. cerevisiae)	4.29022	1.0686	0.249078	0
11162	(SNRPF) small nuclear ribonucleoprotein polypeptide F	4.28943	1.0525	0.245371	0
7717	(NDUFV2) NADH dehydrogenase (ubiquinone) flavoprotein 2, 24kDa	4.27834	1.0817	0.252832	0
841	(ATP5G1) ATP synthase, H+ transporting, mitochondrial F0 complex, subunit C1 (subunit 9)	4.27551	1.1187	0.261653	0
28722	(COQ5) coenzyme Q5 homolog, methyltransferase (S. cerevisiae)	4.27304	0.924087	0.21626	0
186	(ADA) adenosine deaminase	4.26569	1.2838	0.30096	0
6236	(KCNC4) potassium voltage-gated channel, Shaw-related subfamily, member 4	4.26062	1.7675	0.414846	0
5399	(IFI35) interferon-induced protein 35	4.25602	1.3087	0.307494	0
29266	(KLHL14) kelch-like 14 (Drosophila)	4.25532	2.3296	0.547456	0
4716	(HIST1H1C) histone cluster 1, H1c	4.24975	1.571	0.369669	0
13870	(NUDT21) nudix (nucleoside diphosphate linked moiety X)-type motif 21	4.24775	1.4012	0.329869	0
16088	(SFXN4) sideroflexin 4	4.23479	0.89116	0.210438	0
7692	(NDUFA8) NADH dehydrogenase (ubiquinone) 1 alpha subcomplex, 8, 19kDa	4.22901	0.942914	0.222963	0
1174	(C11orf24) chromosome 11 open reading frame 24	4.22866	1.3251	0.313362	0
4432	(GOT1) glutamic-oxaloacetic transaminase 1, soluble (aspartate aminotransferase 1)	4.22677	1.6212	0.383556	0
5384	(IDH3A) isocitrate dehydrogenase 3 (NAD+) alpha	4.22236	1.7711	0.419457	0
28749	(RPS19BP1) ribosomal protein S19 binding protein 1	4.21635	1.03114	0.244559	0
14047	(MRPS17) mitochondrial ribosomal protein S17	4.21516	1.05701	0.250764	0
16870	(MELK) maternal embryonic leucine zipper kinase	4.21139	3.4851	0.827541	0
18559	(TFB2M) transcription factor B2, mitochondrial	4.20248	1.21984	0.290267	0
10702	(SEC23B) Sec23 homolog B (S. cerevisiae)	4.19389	0.9859	0.23508	0
9804	(RACGAP1) Rac GTPase activating protein 1	4.19028	1.56075	0.372469	0
15832	(BSCL2) Bernardinelli-Seip congenital lipodystrophy 2 (seipin)	4.1844	1.0995	0.262762	0
7850	(NME2) non-metastatic cells 2, protein (NM23B) expressed in	4.18358	1.18363	0.282923	0
6947	(MCM4) minichromosome maintenance complex component 4	4.18152	1.6058	0.384023	0
9569	(PSME2) proteasome (prosome, macropain) activator subunit 2 (PA28 beta)	4.17659	1.354	0.324188	0
19129	(PSAT1) phosphoserine aminotransferase 1	4.17175	1.36704	0.32769	0
978	(BCCIP) BRCA2 and CDKN1A interacting protein	4.17057	1.117	0.267829	0
26643	(C1orf55) chromosome 1 open reading frame 55	4.16926	1.1279	0.270528	0
21239	(C6orf129) chromosome 6 open reading frame 129	4.16304	1.17964	0.283361	0
7715	(NDUFS8) NADH dehydrogenase (ubiquinone) Fe-S protein 8, 23kDa (NADH-coenzyme Q reductase)	4.16266	1.2428	0.298559	0
10044	(RNASE1) ribonuclease, RNase A family, 1 (pancreatic)	4.16035	3.12817	0.751901	0
3259	(EIF2B3) eukaryotic translation initiation factor 2B, subunit 3 gamma, 58kDa	4.1557	1.6841	0.40525	0
20038	(DDX52) DEAD (Asp-Glu-Ala-Asp) box polypeptide 52	4.14512	0.8342	0.201249	0
1170	(C11orf17) chromosome 11 open reading frame 17	4.14382	0.941233	0.227141	0
17821	(DDX39) DEAD (Asp-Glu-Ala-Asp) box polypeptide 39	4.14294	1.04192	0.251493	0
9549	(PSMC3) proteasome (prosome, macropain) 26S subunit, ATPase, 3	4.13966	1.1769	0.284299	0
18344	(HINT2) histidine triad nucleotide binding protein 2	4.13893	0.997067	0.240899	0
19071	(THOC4) THO complex 4	4.13744	0.9714	0.234783	0
17194	(NDUFA13) NADH dehydrogenase (ubiquinone) 1 alpha subcomplex, 13	4.13418	1.2791	0.309396	0
24114	(AURKAIP1) aurora kinase A interacting protein 1	4.13021	1.22643	0.296941	0
123	(ACP2) acid phosphatase 2, lysosomal	4.12843	0.94566	0.229061	0
25724	(JMJD4) jumonji domain containing 4	4.12639	1.22942	0.297941	0
4431	(GOSR2) golgi SNAP receptor complex member 2	4.12273	1.6471	0.399517	0
14050	(MRPS11) mitochondrial ribosomal protein S11	4.12011	1.1037	0.267881	0
5870	(IGLL1) immunoglobulin lambda-like polypeptide 1	4.11643	1.9316	0.469242	0
5237	(HSPA4) heat shock 70kDa protein 4	4.11049	1.1951	0.290744	0
14491	(MRPL40) mitochondrial ribosomal protein L40	4.10575	2.02573	0.493389	0
7703	(NDUFB8) NADH dehydrogenase (ubiquinone) 1 beta subcomplex, 8, 19kDa	4.10173	1.1008	0.268374	0
14510	(MRPS24) mitochondrial ribosomal protein S24	4.09771	1.13424	0.2768	0
18466	(RNASEH1) ribonuclease H1	4.09212	1.2541	0.306467	0
10291	(RPA3) replication protein A3, 14kDa	4.09043	1.7105	0.418172	0
17943	(DERL2) Der1-like domain family, member 2	4.08658	1.07692	0.263525	0
6638	(LMNB2) lamin B2	4.08581	1.0229	0.250354	0
2703	(DCI) dodecenoyl-Coenzyme A delta isomerase (3,2 trans-enoyl-Coenzyme A isomerase)	4.08165	1.124	0.275379	0
1082	(BNIP1) BCL2/adenovirus E1B 19kDa interacting protein 1	4.08107	0.9891	0.242363	0
29594	(UQCRQ) ubiquinol-cytochrome c reductase, complex III subunit VII, 9.5kDa	4.08048	1.4185	0.34763	0
636	(AQP3) aquaporin 3 (Gill blood group)	4.07807	1.4404	0.353206	0
6945	(MCM3) minichromosome maintenance complex component 3	4.06694	1.2971	0.318937	0
11300	(SRP19) signal recognition particle 19kDa	4.06682	1.2071	0.296817	0
18828	(NDUFAF1) NADH dehydrogenase (ubiquinone) 1 alpha subcomplex, assembly factor 1	4.05166	1.1377	0.280798	0
6037	(ILF2) interleukin enhancer binding factor 2, 45kDa	4.03995	1.2137	0.300424	0
2519	(CTPS) CTP synthase	4.03533	1.6277	0.403362	0
30856	(IMP4) IMP4, U3 small nucleolar ribonucleoprotein, homolog (yeast)	4.03518	1.251	0.310023	0
12563	(UMPS) uridine monophosphate synthetase	4.03108	0.988333	0.245178	0
9191	(POLR2D) polymerase (RNA) II (DNA directed) polypeptide D	4.01597	1.0512	0.261755	0
9352	(PRDX1) peroxiredoxin 1	4.00979	1.473	0.367351	0
13787	(BCL2L12) BCL2-like 12 (proline rich)	3.99596	1.3058	0.32678	0
11997	(TOR3A) torsin family 3, member A	3.99394	1.102	0.275918	0
14452	(ANAPC11) anaphase promoting complex subunit 11	3.98508	0.922644	0.231525	0
11302	(SRP68) signal recognition particle 68kDa	3.9747	1.0508	0.264372	0
20714	(ZDHHC16) zinc finger, DHHC-type containing 16	3.9662	1.0633	0.26809	0
28680	(CHAC1) ChaC, cation transport regulator homolog 1 (E. coli)	3.96061	1.48066	0.373845	0
9537	(PSMB1) proteasome (prosome, macropain) subunit, beta type, 1	3.95714	1.0929	0.276184	0
25655	(TCP11L1) t-complex 11 (mouse)-like 1	3.95551	1.09339	0.276422	0
3700	(FH) fumarate hydratase	3.95359	1.3632	0.3448	0
17028	(SNF8) SNF8, ESCRT-II complex subunit, homolog (S. cerevisiae)	3.9527	0.9787	0.247603	0
17169	(PRDX4) peroxiredoxin 4	3.94456	1.7529	0.444384	0
3029	(DRG1) developmentally regulated GTP binding protein 1	3.94448	1.0401	0.263685	0
12383	(TSSC1) tumor suppressing subtransferable candidate 1	3.94269	1.1377	0.288559	0
10340	(RPL34) ribosomal protein L34	3.92584	1.817	0.462831	0
5359	(ICT1) immature colon carcinoma transcript 1	3.92118	1.04703	0.267019	0
14211	(BLNK) B-cell linker	3.9166	1.3414	0.342491	0
8806	(PDHA1) pyruvate dehydrogenase (lipoamide) alpha 1	3.91566	0.8878	0.22673	0
17895	(UBE2S) ubiquitin-conjugating enzyme E2S	3.91311	1.35406	0.346033	0
28942	(KRTCAP2) keratinocyte associated protein 2	3.90316	1.07695	0.275918	0
848	(ATP5J2) ATP synthase, H+ transporting, mitochondrial F0 complex, subunit F2	3.89703	1.2055	0.309339	0
24329	(UTP11L) UTP11-like, U3 small nucleolar ribonucleoprotein, (yeast)	3.89158	0.9932	0.255217	0
26943	(CXXC5) CXXC finger 5	3.89032	1.0109	0.25985	0
9369	(PRIM1) primase, DNA, polypeptide 1 (49kDa)	3.88937	1.5831	0.407033	0
12005	(TPD52) tumor protein D52	3.88514	1.56761	0.403488	0
13940	(LSM2) LSM2 homolog, U6 small nuclear RNA associated (S. cerevisiae)	3.87132	0.865714	0.223623	0
2728	(DDOST) dolichyl-diphosphooligosaccharide-protein glycosyltransferase	3.86936	1.544	0.399032	0
89	(ACADM) acyl-Coenzyme A dehydrogenase, C-4 to C-12 straight chain	3.86731	1.5975	0.413077	0
14501	(MRPS9) mitochondrial ribosomal protein S9	3.86434	1.0766	0.278598	0
1458	(CALU) calumenin	3.86394	1.36114	0.352268	0
10535	(SAR1B) SAR1 homolog B (S. cerevisiae)	3.86326	2.0199	0.522849	0
1579	(CCNB1) cyclin B1	3.86316	2.7301	0.706702	0
11586	(TBL2) transducin (beta)-like 2	3.85904	0.9125	0.236458	0
9226	(PPA1) pyrophosphatase (inorganic) 1	3.85255	1.153	0.299282	0
380	(AKR1A1) aldo-keto reductase family 1, member A1 (aldehyde reductase)	3.85168	1.1318	0.293846	0
9196	(POLR2I) polymerase (RNA) II (DNA directed) polypeptide I, 14.5kDa	3.85002	0.8611	0.223661	0
12441	(TYMS) thymidylate synthetase	3.84822	3.3924	0.881551	0
7694	(NDUFAB1) NADH dehydrogenase (ubiquinone) 1, alpha/beta subcomplex, 1, 8kDa	3.8431	1.1687	0.304103	0
11152	(SNRPA1) small nuclear ribonucleoprotein polypeptide A'	3.83877	1.1771	0.306634	0
9542	(PSMB5) proteasome (prosome, macropain) subunit, beta type, 5	3.83437	0.9421	0.245699	0
20	(AARS) alanyl-tRNA synthetase	3.83212	1.3496	0.352181	0
4168	(GAS6) growth arrest-specific 6	3.82551	1.3016	0.340243	0
843	(ATP5G3) ATP synthase, H+ transporting, mitochondrial F0 complex, subunit C3 (subunit 9)	3.82484	1.2484	0.326392	0
7397	(MT1E) metallothionein 1E	3.82173	1.5197	0.397647	0
6948	(MCM5) minichromosome maintenance complex component 5	3.81911	1.4375	0.376396	0
23401	(SPCS1) signal peptidase complex subunit 1 homolog (S. cerevisiae)	3.81788	1.2862	0.336889	0
25925	(C12orf52) chromosome 12 open reading frame 52	3.81345	0.9065	0.237711	0
10850	(SHMT1) serine hydroxymethyltransferase 1 (soluble)	3.81278	1.3459	0.352997	0
8987	(PIM2) pim-2 oncogene	3.81153	1.1845	0.310768	0
7127	(MLH1) mutL homolog 1, colon cancer, nonpolyposis type 2 (E. coli)	3.8114	0.9596	0.251771	0
2326	(CPSF3) cleavage and polyadenylation specific factor 3, 73kDa	3.81019	1.06255	0.278871	0
7705	(NDUFC1) NADH dehydrogenase (ubiquinone) 1, subcomplex unknown, 1, 6kDa	3.80935	0.9784	0.256842	0
6944	(MCM2) minichromosome maintenance complex component 2	3.80726	1.3612	0.357527	0
18175	(COQ3) coenzyme Q3 homolog, methyltransferase (S. cerevisiae)	3.79623	1.35274	0.356337	0
10451	(RRM1) ribonucleotide reductase M1	3.78558	1.4464	0.382082	0
25714	(CCDC51) coiled-coil domain containing 51	3.77653	0.939278	0.248714	0
2718	(DDB2) damage-specific DNA binding protein 2, 48kDa	3.77121	1.4205	0.37667	0
14624	(CDCA3) cell division cycle associated 3	3.77113	1.80717	0.479212	0
7658	(NCBP1) nuclear cap binding protein subunit 1, 80kDa	3.7693	1.2102	0.321068	0
8063	(NUP155) nucleoporin 155kDa	3.76748	0.8278	0.219723	0
845	(ATP5H) ATP synthase, H+ transporting, mitochondrial F0 complex, subunit d	3.76676	0.7749	0.20572	0
22301	(TMED4) transmembrane emp24 protein transport domain containing 4	3.76671	0.9035	0.239865	0
14042	(MRPL11) mitochondrial ribosomal protein L11	3.75957	1.0797	0.287187	0
12756	(WDR4) WD repeat domain 4	3.7567	1.15833	0.308336	0
15937	(UBE2C) ubiquitin-conjugating enzyme E2C	3.74986	1.8148	0.483965	0
10942	(SLC1A4) solute carrier family 1 (glutamate/neutral amino acid transporter), member 4	3.74926	1.7837	0.475747	0
8764	(PDCD5) programmed cell death 5	3.7475	0.9519	0.25401	0
5525	(IGHG1) immunoglobulin heavy constant gamma 1 (G1m marker)	3.74597	1.78795	0.4773	0
23357	(MCTS1) malignant T cell amplified sequence 1	3.74002	1.1665	0.311897	0
1615	(CCT2) chaperonin containing TCP1, subunit 2 (beta)	3.73315	0.948457	0.254063	0
17255	(KNTC1) kinetochore associated 1	3.73141	1.2653	0.339094	0
2277	(COX6A1) cytochrome c oxidase subunit VIa polypeptide 1	3.73084	0.8886	0.238177	0
30012	(PDF) peptide deformylase (mitochondrial)	3.72864	1.25469	0.336501	0
1243	(C1QBP) complement component 1, q subcomponent binding protein	3.72265	1.0125	0.271984	0
14027	(MRPL39) mitochondrial ribosomal protein L39	3.72066	1.36773	0.367603	0
19742	(PPIL5) peptidylprolyl isomerase (cyclophilin)-like 5	3.71634	1.1714	0.315203	0
18111	(CCDC50) coiled-coil domain containing 50	3.712	0.9818	0.264493	0
4788	(HIST1H4H) histone cluster 1, H4h	3.70583	0.998511	0.269444	0
2995	(DPAGT1) dolichyl-phosphate (UDP-N-acetylglucosamine) N-acetylglucosaminephosphotransferase 1 (GlcNAc-1-P transferase)	3.6986	0.9936	0.268642	0
14037	(MRPL24) mitochondrial ribosomal protein L24	3.69848	0.94065	0.254334	0
17944	(EXOSC3) exosome component 3	3.6959	0.911757	0.246694	0
17981	(RTCD1) RNA terminal phosphate cyclase domain 1	3.69004	1.2982	0.351811	0
5397	(IFI27) interferon, alpha-inducible protein 27	3.68536	1.8752	0.508824	0
2469	(CSRP1) cysteine and glycine-rich protein 1	3.68101	0.7872	0.213854	0
21749	(COPS6) COP9 constitutive photomorphogenic homolog subunit 6 (Arabidopsis)	3.67998	1.0291	0.279648	0
1774	(CDK5) cyclin-dependent kinase 5	3.67687	0.9782	0.266041	0
3631	(FDPS) farnesyl diphosphate synthase (farnesyl pyrophosphate synthetase, dimethylallyltranstransferase, geranyltranstransferase)	3.67584	1.06	0.288369	0
1192	(MRPL46) mitochondrial ribosomal protein L46	3.67122	0.8567	0.233355	0
5261	(HSPD1) heat shock 60kDa protein 1 (chaperonin)	3.66955	1.20591	0.328626	0
9534	(PSMA5) proteasome (prosome, macropain) subunit, alpha type, 5	3.66949	1.0059	0.274125	0
291	(ADSL) adenylosuccinate lyase	3.66901	0.9242	0.251894	0
24090	(C2orf28) chromosome 2 open reading frame 28	3.66392	0.9101	0.248395	0
23024	(COMMD1) copper metabolism (Murr1) domain containing 1	3.66344	0.98875	0.269897	0
24063	(GALM) galactose mutarotase (aldose 1-epimerase)	3.66002	1.11338	0.3042	0
12757	(WDR5) WD repeat domain 5	3.65122	0.7661	0.20982	0
1603	(CCR2) chemokine (C-C motif) receptor 2	3.65001	1.5648	0.428711	0
12585	(UQCRC1) ubiquinol-cytochrome c reductase core protein I	3.64572	0.9548	0.261896	0
10894	(PRMT5) protein arginine methyltransferase 5	3.64515	1.07825	0.295804	0
7710	(NDUFS3) NADH dehydrogenase (ubiquinone) Fe-S protein 3, 30kDa (NADH-coenzyme Q reductase)	3.64013	0.8814	0.242134	0
5713	(IGJ) immunoglobulin J polypeptide, linker protein for immunoglobulin alpha and mu polypeptides	3.63442	1.98788	0.546959	0
22652	(NOMO2) NODAL modulator 2	3.63376	1.0687	0.294103	0
19237	(NANS) N-acetylneuraminic acid synthase	3.63155	1.1318	0.311658	0
4433	(GOT2) glutamic-oxaloacetic transaminase 2, mitochondrial (aspartate aminotransferase 2)	3.62941	1.23	0.338898	0
18518	(RNASEH2A) ribonuclease H2, subunit A	3.62237	1.5609	0.430905	0
9556	(PSMD11) proteasome (prosome, macropain) 26S subunit, non-ATPase, 11	3.61664	1.056	0.291984	0
7704	(NDUFB9) NADH dehydrogenase (ubiquinone) 1 beta subcomplex, 9, 22kDa	3.61565	1.05949	0.293029	0
14476	(MRPL16) mitochondrial ribosomal protein L16	3.61481	0.8232	0.22773	0
15519	(BOP1) block of proliferation 1	3.61161	1.01084	0.279886	0
9141	(PMVK) phosphomevalonate kinase	3.60978	1.1364	0.314811	0
14044	(MRPL51) mitochondrial ribosomal protein L51	3.60564	0.990778	0.274786	0
6986	(MEA1) male-enhanced antigen 1	3.59901	1.0758	0.298915	0
29678	(MSTO1) misato homolog 1 (Drosophila)	3.59806	0.8954	0.248857	0
14484	(MRPL28) mitochondrial ribosomal protein L28	3.59745	1.0632	0.295543	0
4793	(HIST1H4I) histone cluster 1, H4i	3.58805	2.07978	0.579639	0
28962	(SPCS2) signal peptidase complex subunit 2 homolog (S. cerevisiae)	3.58641	1.1541	0.321798	0
12420	(TUFM) Tu translation elongation factor, mitochondrial	3.58495	0.991714	0.276633	0
9193	(POLR2F) polymerase (RNA) II (DNA directed) polypeptide F	3.5811	0.7487	0.20907	0
23615	(SLC35F2) solute carrier family 35, member F2	3.57985	1.5702	0.438621	0
10475	(RUVBL2) RuvB-like 2 (E. coli)	3.57927	1.45322	0.406011	0
20798	(SLC35B1) solute carrier family 35, member B1	3.57769	1.2889	0.36026	0
6612	(LIMD1) LIM domains containing 1	3.5745	1.4359	0.401707	0
6305	(KDELR2) KDEL (Lys-Asp-Glu-Leu) endoplasmic reticulum protein retention receptor 2	3.57244	2.0722	0.580051	0
2993	(DONSON) downstream neighbor of SON	3.57232	2.2447	0.628359	0
1622	(CCT7) chaperonin containing TCP1, subunit 7 (eta)	3.56905	1.01612	0.284704	0
2084	(CLPP) ClpP caseinolytic peptidase, ATP-dependent, proteolytic subunit homolog (E. coli)	3.56878	0.8776	0.245911	0
16176	(ZBP1) Z-DNA binding protein 1	3.56241	1.03885	0.291615	0
9997	(RGS16) regulator of G-protein signaling 16	3.55997	1.3124	0.368655	0
28618	(C17orf61) chromosome 17 open reading frame 61	3.5596	1.20217	0.337727	0
4542	(SUCNR1) succinate receptor 1	3.5594	2.15584	0.605677	0
6535	(LDHA) lactate dehydrogenase A	3.55631	0.9465	0.266147	0
24446	(C3orf37) chromosome 3 open reading frame 37	3.55088	0.95715	0.269553	0
17272	(CENPJ) centromere protein J	3.55017	1.74256	0.490839	0
20870	(BXDC1) brix domain containing 1	3.5498	0.9572	0.269649	0
14277	(MRPL9) mitochondrial ribosomal protein L9	3.54783	0.877625	0.247369	0
28351	(C11orf48) chromosome 11 open reading frame 48	3.54149	1.1618	0.328054	0
30224	(GPR172A) G protein-coupled receptor 172A	3.52507	0.900471	0.255448	0
798	(ATOX1) ATX1 antioxidant protein 1 homolog (yeast)	3.52093	0.9017	0.256097	0
8048	(NUDT1) nudix (nucleoside diphosphate linked moiety X)-type motif 1	3.51984	0.9827	0.279189	0
8536	(P2RX5) purinergic receptor P2X, ligand-gated ion channel, 5	3.51712	1.2569	0.357366	0
12562	(UCK2) uridine-cytidine kinase 2	3.51275	1.3952	0.397182	0
1508	(CASP7) caspase 7, apoptosis-related cysteine peptidase	3.51215	1.2495	0.355765	0
21076	(TMEM14A) transmembrane protein 14A	3.51099	1.08409	0.308769	0
26212	(SPCS3) signal peptidase complex subunit 3 homolog (S. cerevisiae)	3.51099	2.1399	0.609487	0
9560	(PSMD3) proteasome (prosome, macropain) 26S subunit, non-ATPase, 3	3.51076	1.2114	0.345053	0
9847	(RANBP1) RAN binding protein 1	3.50839	1.183	0.337191	0
14625	(CDCA4) cell division cycle associated 4	3.50713	1.06046	0.302371	0
17094	(RPL39L) ribosomal protein L39-like	3.50431	1.44788	0.41317	0
25585	(OGFOD1) 2-oxoglutarate and iron-dependent oxygenase domain containing 1	3.49486	0.7432	0.212655	0
6215	(KARS) lysyl-tRNA synthetase	3.49478	0.8044	0.230172	0
14508	(MRPS22) mitochondrial ribosomal protein S22	3.48562	1.12412	0.322501	0
14279	(MRPL14) mitochondrial ribosomal protein L14	3.48117	0.8665	0.24891	0
118	(ACO2) aconitase 2, mitochondrial	3.47626	1.1202	0.322243	0
7193	(MOCS2) molybdenum cofactor synthesis 2	3.47381	1.09638	0.315612	0
11317	(SSBP1) single-stranded DNA binding protein 1	3.47203	1.0919	0.314485	0
12367	(TSFM) Ts translation elongation factor, mitochondrial	3.46872	0.7802	0.224924	0
949	(BAK1) BCL2-antagonist/killer 1	3.46762	0.876	0.252623	0
6221	(KCNA3) potassium voltage-gated channel, shaker-related subfamily, member 3	3.46519	1.3333	0.384769	0
18626	(RABL4) RAB, member of RAS oncogene family-like 4	3.46509	0.878678	0.25358	0
29931	(GNL3) guanine nucleotide binding protein-like 3 (nucleolar)	3.46426	1.4569	0.420552	0
29608	(MTDH) metadherin	3.4562	0.9577	0.277096	0
14938	(PIGT) phosphatidylinositol glycan anchor biosynthesis, class T	3.45523	0.8431	0.244007	0
29929	(NUP37) nucleoporin 37kDa	3.45507	1.10939	0.32109	0
18063	(STARD7) StAR-related lipid transfer (START) domain containing 7	3.45506	1.00125	0.289793	0
8548	(P4HB) prolyl 4-hydroxylase, beta polypeptide	3.45251	0.902	0.261259	0
9163	(PNOC) prepronociceptin	3.45097	1.0789	0.312637	0
2973	(DNM1L) dynamin 1-like	3.44446	0.8062	0.234057	0
2347	(CREB3) cAMP responsive element binding protein 3	3.44286	0.8737	0.253772	0
24215	(ATP13A1) ATPase type 13A1	3.4424	1.1432	0.332094	0
19768	(ASB16) ankyrin repeat and SOCS box-containing 16	3.44055	1.34794	0.39178	0
29198	(KIAA1143) KIAA1143	3.43886	1.12819	0.32807	0
16618	(MRPS34) mitochondrial ribosomal protein S34	3.42616	0.99	0.288953	0
30060	(NOMO1) NODAL modulator 1	3.42533	1.0154	0.296439	0
12482	(UBE2G1) ubiquitin-conjugating enzyme E2G 1 (UBC7 homolog, yeast)	3.42152	1.2077	0.352972	0
11449	(SUCLG1) succinate-CoA ligase, alpha subunit	3.42072	0.7864	0.229893	0
22923	(GMPPA) GDP-mannose pyrophosphorylase A	3.41898	1.31591	0.384885	0
17170	(TRUB2) TruB pseudouridine (psi) synthase homolog 2 (E. coli)	3.4145	1.08066	0.316491	0
7097	(MIF) macrophage migration inhibitory factor (glycosylation-inhibiting factor)	3.41195	0.9621	0.28198	0
15456	(MBTPS1) membrane-bound transcription factor peptidase, site 1	3.41095	0.9379	0.274968	0
24301	(C15orf24) chromosome 15 open reading frame 24	3.40343	0.84264	0.247586	0
16634	(MRPS33) mitochondrial ribosomal protein S33	3.40262	1.4041	0.412653	0
1241	(C1QA) complement component 1, q subcomponent, A chain	3.40211	1.49115	0.438302	0
26194	(NUDT18) nudix (nucleoside diphosphate linked moiety X)-type motif 18	3.39893	1.08944	0.320525	0
994	(BCL2L11) BCL2-like 11 (apoptosis facilitator)	3.39815	1.21942	0.358849	0
11157	(SNRPC) small nuclear ribonucleoprotein polypeptide C	3.39536	0.861	0.253581	0
3114	(E2F2) E2F transcription factor 2	3.39535	1.03043	0.303484	0
12457	(UAP1) UDP-N-acteylglucosamine pyrophosphorylase 1	3.39511	2.3187	0.682953	0
12021	(TPST2) tyrosylprotein sulfotransferase 2	3.3908	0.9738	0.287189	0
16692	(CD320) CD320 molecule	3.39026	1.0855	0.320182	0
16986	(LMAN2) lectin, mannose-binding 2	3.38134	0.8688	0.25694	0
4741	(H2AFZ) H2A histone family, member Z	3.37983	1.0758	0.3183	0
18277	(SEC61G) Sec61 gamma subunit	3.3788	1.569	0.464365	0
21394	(SLAMF7) SLAM family member 7	3.37824	1.2117	0.358678	0
5330	(IARS) isoleucyl-tRNA synthetase	3.37599	0.9849	0.291736	0
18808	(BZW2) basic leucine zipper and W2 domains 2	3.3746	0.85305	0.252785	0
6119	(IRF4) interferon regulatory factor 4	3.37216	1.4332	0.42501	0
4163	(GART) phosphoribosylglycinamide formyltransferase, phosphoribosylglycinamide synthetase, phosphoribosylaminoimidazole synthetase	3.36749	0.8826	0.262094	0
16959	(YKT6) YKT6 v-SNARE homolog (S. cerevisiae)	3.36611	1.23836	0.36789	0
15811	(C21orf70) chromosome 21 open reading frame 70	3.36566	1.01729	0.302255	0
9548	(PSMC2) proteasome (prosome, macropain) 26S subunit, ATPase, 2	3.35302	0.9266	0.276348	0
12666	(VCP) valosin-containing protein	3.35026	1.0274	0.306662	0
28409	(DCUN1D5) DCN1, defective in cullin neddylation 1, domain containing 5 (S. cerevisiae)	3.34738	1.293	0.386272	0
13974	(RDBP) RD RNA binding protein	3.34231	0.8493	0.254106	0
24604	(CHCHD8) coiled-coil-helix-coiled-coil-helix domain containing 8	3.33055	0.7548	0.226629	0
24157	(ACOT7) acyl-CoA thioesterase 7	3.32788	0.9995	0.300341	0
2067	(PDLIM1) PDZ and LIM domain 1	3.32638	0.927	0.278681	0
6391	(KIF22) kinesin family member 22	3.3248	1.0861	0.326666	0
3095	(DYRK4) dual-specificity tyrosine-(Y)-phosphorylation regulated kinase 4	3.3224	0.9336	0.281001	0
1913	(RCC1) regulator of chromosome condensation 1	3.31402	1.2037	0.363214	0
28640	(ANKRD39) ankyrin repeat domain 39	3.31225	1.18091	0.356529	0
11303	(SRP72) signal recognition particle 72kDa	3.30801	0.913	0.275997	0
24965	(EME1) essential meiotic endonuclease 1 homolog 1 (S. pombe)	3.30764	1.78887	0.540829	0
20882	(PAK1IP1) PAK1 interacting protein 1	3.30598	0.90245	0.272975	0
21066	(TBC1D7) TBC1 domain family, member 7	3.30502	0.8526	0.257971	0
7698	(NDUFB3) NADH dehydrogenase (ubiquinone) 1 beta subcomplex, 3, 12kDa	3.30264	1.1887	0.359924	0
16897	(HRSP12) heat-responsive protein 12	3.30227	1.5846	0.479852	0
4755	(HIST1H2BH) histone cluster 1, H2bh	3.30202	0.870389	0.263593	0
1910	(CHAF1A) chromatin assembly factor 1, subunit A (p150)	3.30146	1.0653	0.322676	0
17162	(LSM5) LSM5 homolog, U6 small nuclear RNA associated (S. cerevisiae)	3.30134	1.3159	0.398596	0
13744	(HERPUD1) homocysteine-inducible, endoplasmic reticulum stress-inducible, ubiquitin-like domain member 1	3.30089	0.9593	0.290619	0
92	(ACADVL) acyl-Coenzyme A dehydrogenase, very long chain	3.30058	0.9688	0.293524	0
18798	(SLC44A1) solute carrier family 44, member 1	3.28282	1.4341	0.436851	0
4643	(GSTZ1) glutathione transferase zeta 1	3.27891	1.02508	0.312629	0
23724	(ARHGAP19) Rho GTPase activating protein 19	3.27832	0.98399	0.300151	0
12840	(YARS) tyrosyl-tRNA synthetase	3.27804	0.9794	0.298776	0
23161	(ALG8) asparagine-linked glycosylation 8, alpha-1,3-glucosyltransferase homolog (S. cerevisiae)	3.27495	0.7749	0.236614	0
30259	(PDXP) pyridoxal (pyridoxine, vitamin B6) phosphatase	3.2666	0.81189	0.248543	0
20084	(DDX54) DEAD (Asp-Glu-Ala-Asp) box polypeptide 54	3.26474	0.8056	0.246758	0
10369	(RPL9) ribosomal protein L9	3.26402	1.3529	0.414488	0
9115	(PMM2) phosphomannomutase 2	3.26391	0.924	0.283096	0
6631	(LMAN1) lectin, mannose-binding, 1	3.2631	2.419	0.741319	0
9532	(PSMA3) proteasome (prosome, macropain) subunit, alpha type, 3	3.26183	1.2775	0.391651	0
20495	(C14orf156) chromosome 14 open reading frame 156	3.25712	1.14413	0.351269	0
24338	(C1GALT1C1) C1GALT1-specific chaperone 1	3.2558	1.15198	0.353824	0
30646	(SND1) staphylococcal nuclease and tudor domain containing 1	3.25487	0.8929	0.274328	0
4055	(XRCC6) X-ray repair complementing defective repair in Chinese hamster cells 6	3.25223	1.0126	0.311356	0
29452	(XRCC6BP1) XRCC6 binding protein 1	3.24552	1.0954	0.337511	0
16915	(HAX1) HCLS1 associated protein X-1	3.23911	0.9534	0.29434	0
28964	(KIAA0114) KIAA0114	3.23827	0.85994	0.265555	0
343	(AHCY) S-adenosylhomocysteine hydrolase	3.2345	1.1486	0.355109	0
25158	(SAAL1) serum amyloid A-like 1	3.23217	0.966938	0.29916	0
25525	(TMEM48) transmembrane protein 48	3.22904	1.60788	0.497943	0
952	(BARD1) BRCA1 associated RING domain 1	3.22444	0.9684	0.300331	0
14582	(LAMP3) lysosomal-associated membrane protein 3	3.22413	1.3543	0.420052	0
15573	(SETBP1) SET binding protein 1	3.22156	1.11338	0.345602	0
10448	(RRBP1) ribosome binding protein 1 homolog 180kDa (dog)	3.21891	1.414	0.439278	0
14628	(CDCA7) cell division cycle associated 7	3.2144	1.3464	0.418865	0
10437	(RPS6KB2) ribosomal protein S6 kinase, 70kDa, polypeptide 2	3.2126	0.7848	0.244288	0
30522	(HDDC3) HD domain containing 3	3.20675	0.735	0.229204	0
8819	(PDXK) pyridoxal (pyridoxine, vitamin B6) kinase	3.20534	1.3055	0.407289	0
18684	(DDX49) DEAD (Asp-Glu-Ala-Asp) box polypeptide 49	3.20381	0.8743	0.272894	0
16686	(MRPL55) mitochondrial ribosomal protein L55	3.20345	0.9951	0.310633	0
20738	(SYVN1) synovial apoptosis inhibitor 1, synoviolin	3.20164	0.7615	0.237846	0
6074	(INPP4A) inositol polyphosphate-4-phosphatase, type I, 107kDa	3.1997	1.0044	0.313905	0
6970	(MDH1) malate dehydrogenase 1, NAD (soluble)	3.19833	0.7793	0.243658	0
17035	(EXOSC8) exosome component 8	3.19706	0.9419	0.294614	0
9566	(PSMD8) proteasome (prosome, macropain) 26S subunit, non-ATPase, 8	3.19636	0.8661	0.270964	0
16991	(CKAP4) cytoskeleton-associated protein 4	3.19566	0.8644	0.270492	0
6162	(ITGB7) integrin, beta 7	3.19281	1.0135	0.317432	0
17971	(C6orf203) chromosome 6 open reading frame 203	3.1927	0.921257	0.288551	0
17357	(APOBEC3G) apolipoprotein B mRNA editing enzyme, catalytic polypeptide-like 3G	3.18615	0.8635	0.271017	0
28006	(FAM33A) family with sequence similarity 33, member A	3.18345	1.634	0.513279	0
20748	(FANCL) Fanconi anemia, complementation group L	3.17228	1.61919	0.510418	0
3418	(EPRS) glutamyl-prolyl-tRNA synthetase	3.16993	0.9023	0.284643	0
1548	(CBR1) carbonyl reductase 1	3.16904	0.7343	0.231711	0
3719	(FKBP3) FK506 binding protein 3, 25kDa	3.16587	1.0004	0.315996	0
10384	(RPS11) ribosomal protein S11	3.16258	0.643333	0.20342	0
9681	(PTPRS) protein tyrosine phosphatase, receptor type, S	3.1619	1.1772	0.372308	0
23987	(NDUFA12) NADH dehydrogenase (ubiquinone) 1 alpha subcomplex, 12	3.15736	0.6323	0.200263	0
15954	(TOE1) target of EGR1, member 1 (nuclear)	3.15613	0.669112	0.212004	0
16353	(MAGED2) melanoma antigen family D, 2	3.15569	0.904	0.286467	0
26386	(PAQR4) progestin and adipoQ receptor family member IV	3.14819	1.16894	0.371306	0
12674	(VDAC3) voltage-dependent anion channel 3	3.14766	0.8549	0.271599	0
8855	(PEX13) peroxisomal biogenesis factor 13	3.14675	0.95	0.301899	0
20778	(TUBB) tubulin, beta	3.14409	0.83563	0.265778	0
18270	(HHAT) hedgehog acyltransferase	3.14266	1.00837	0.320865	0
14054	(MRPL15) mitochondrial ribosomal protein L15	3.13242	0.852633	0.272196	0
9256	(PPIC) peptidylprolyl isomerase C (cyclophilin C)	3.13227	0.83241	0.265753	0
12718	(VRK1) vaccinia related kinase 1	3.12731	1.8217	0.582513	0
12587	(UQCRFS1) ubiquinol-cytochrome c reductase, Rieske iron-sulfur polypeptide 1	3.12569	0.7643	0.244522	0
9544	(PSMB7) proteasome (prosome, macropain) subunit, beta type, 7	3.12138	0.985	0.315566	0
1151	(BUB3) budding uninhibited by benzimidazoles 3 homolog (yeast)	3.1213	0.7706	0.246884	0
28666	(C3orf26) chromosome 3 open reading frame 26	3.11955	1.19301	0.382431	0
29547	(SHCBP1) SHC SH2-domain binding protein 1	3.11012	1.8465	0.593707	0
4412	(GNGT2) guanine nucleotide binding protein (G protein), gamma transducing activity polypeptide 2	3.10972	0.57282	0.184203	0
15508	(PUS1) pseudouridylate synthase 1	3.10968	0.9449	0.303857	0
16627	(CHEK2) CHK2 checkpoint homolog (S. pombe)	3.1072	0.6381	0.205362	0
18437	(HAVCR2) hepatitis A virus cellular receptor 2	3.10711	0.70095	0.225595	0
1616	(CCT3) chaperonin containing TCP1, subunit 3 (gamma)	3.10609	0.8231	0.264995	0
93	(ACAT1) acetyl-Coenzyme A acetyltransferase 1	3.09301	1.2412	0.401293	0
24252	(FAHD2A) fumarylacetoacetate hydrolase domain containing 2A	3.08952	0.9261	0.299755	0
24124	(ACTL6A) actin-like 6A	3.08273	0.9171	0.297496	0
9891	(RBBP8) retinoblastoma binding protein 8	3.07901	1.7791	0.577815	0
9558	(PSMD13) proteasome (prosome, macropain) 26S subunit, non-ATPase, 13	3.07894	0.7436	0.241512	0
7434	(MTHFD2) methylenetetrahydrofolate dehydrogenase (NADP+ dependent) 2, methenyltetrahydrofolate cyclohydrolase	3.06635	1.2345	0.402595	0
21721	(C7orf30) chromosome 7 open reading frame 30	3.06155	0.670829	0.219114	0
6172	(STT3A) STT3, subunit of the oligosaccharyltransferase complex, homolog A (S. cerevisiae)	3.0601	1.0528	0.344042	0
4908	(HIBCH) 3-hydroxyisobutyryl-Coenzyme A hydrolase	3.05989	1.2656	0.413609	0
17316	(TIMM44) translocase of inner mitochondrial membrane 44 homolog (yeast)	3.05838	0.8341	0.272726	0
17352	(APOBEC3B) apolipoprotein B mRNA editing enzyme, catalytic polypeptide-like 3B	3.05263	1.9993	0.654943	0
11538	(TAF4B) TAF4b RNA polymerase II, TATA box binding protein (TBP)-associated factor, 105kDa	3.04878	1.61573	0.52996	0
17874	(LSM3) LSM3 homolog, U6 small nuclear RNA associated (S. cerevisiae)	3.04833	1.2269	0.402482	0
2319	(CPNE6) copine VI (neuronal)	3.04778	0.79882	0.262099	0
3149	(ECH1) enoyl Coenzyme A hydratase 1, peroxisomal	3.03766	0.8067	0.265566	0
6763	(MAD2L1) MAD2 mitotic arrest deficient-like 1 (yeast)	3.03334	1.9824	0.653538	0
8878	(PFKP) phosphofructokinase, platelet	3.03324	1.0079	0.332285	0
20664	(H2AFV) H2A histone family, member V	3.03151	0.9301	0.30681	0
6701	(LRPAP1) low density lipoprotein receptor-related protein associated protein 1	3.03113	0.703	0.231927	0
25006	(METTL5) methyltransferase like 5	3.02916	0.927322	0.306132	0
28817	(LRRC59) leucine rich repeat containing 59	3.02861	1.07464	0.35483	0
26262	(C8orf41) chromosome 8 open reading frame 41	3.01632	0.5949	0.197227	0
7045	(MGAT2) mannosyl (alpha-1,6-)-glycoprotein beta-1,2-N-acetylglucosaminyltransferase	3.01478	0.99056	0.328568	0
21645	(CHCHD2) coiled-coil-helix-coiled-coil-helix domain containing 2	3.01362	0.8315	0.275914	0
837	(ATP5D) ATP synthase, H+ transporting, mitochondrial F1 complex, delta subunit	3.01297	0.842	0.279458	0
4378	(GMPS) guanine monphosphate synthetase	3.01284	0.7532	0.249997	0
2264	(COX17) COX17 cytochrome c oxidase assembly homolog (S. cerevisiae)	3.0107	0.948	0.314876	0
6130	(ISG20) interferon stimulated exonuclease gene 20kDa	3.00789	1.2176	0.404802	0
14276	(MRPL4) mitochondrial ribosomal protein L4	3.00405	0.7985	0.265808	0
10680	(SDHA) succinate dehydrogenase complex, subunit A, flavoprotein (Fp)	3.00329	0.8393	0.27946	0
15531	(EBNA1BP2) EBNA1 binding protein 2	3.00224	1.1357	0.378284	0
1132	(BTG3) BTG family, member 3	3.0008	1.0813	0.360337	0
9795	(RABGGTA) Rab geranylgeranyltransferase, alpha subunit	2.99994	1.0188	0.339607	0
7644	(NASP) nuclear autoantigenic sperm protein (histone-binding)	2.99507	0.7945	0.265269	0
10532	(SAP30) Sin3A-associated protein, 30kDa	2.98976	0.9515	0.318253	0
1253	(FAM3B) family with sequence similarity 3, member B	2.98055	1.6585	0.556441	0
30081	(POP4) processing of precursor 4, ribonuclease P/MRP subunit (S. cerevisiae)	2.98011	0.585029	0.196311	0
9551	(PSMC4) proteasome (prosome, macropain) 26S subunit, ATPase, 4	2.97849	0.8325	0.279504	0
21156	(PCGF6) polycomb group ring finger 6	2.97573	0.854244	0.28707	0
11351	(ST7) suppression of tumorigenicity 7	2.97519	0.8911	0.299511	0
9278	(PPM1G) protein phosphatase 1G (formerly 2C), magnesium-dependent, gamma isoform	2.97423	0.9501	0.319444	0
24520	(FAM98A) family with sequence similarity 98, member A	2.97189	1.116	0.375519	0
48	(ABCB7) ATP-binding cassette, sub-family B (MDR/TAP), member 7	2.97157	0.6024	0.202721	0
6887	(MAPKAPK2) mitogen-activated protein kinase-activated protein kinase 2	2.97136	0.5564	0.187255	0
25468	(ZWILCH) Zwilch, kinetochore associated, homolog (Drosophila)	2.97054	1.1869	0.399557	0
17353	(APOBEC3C) apolipoprotein B mRNA editing enzyme, catalytic polypeptide-like 3C	2.96716	1.13437	0.382307	0
18453	(APOA1BP) apolipoprotein A-I binding protein	2.9588	0.653	0.220697	0
24789	(C1orf122) chromosome 1 open reading frame 122	2.95387	0.608857	0.206122	0
9559	(PSMD2) proteasome (prosome, macropain) 26S subunit, non-ATPase, 2	2.95213	0.7479	0.253342	0
28795	(C1orf50) chromosome 1 open reading frame 50	2.95092	0.6529	0.221253	0
27329	(R3HCC1) R3H domain and coiled-coil containing 1	2.94487	0.8734	0.296584	0
9552	(PSMC5) proteasome (prosome, macropain) 26S subunit, ATPase, 5	2.94471	0.822	0.279145	0
14409	(SLC25A19) solute carrier family 25 (mitochondrial thiamine pyrophosphate carrier), member 19	2.94468	0.649917	0.220709	0
14008	(MXD3) MAX dimerization protein 3	2.94308	1.2381	0.420682	0
7441	(MTIF2) mitochondrial translational initiation factor 2	2.94068	1.1105	0.377634	0
29925	(GNL2) guanine nucleotide binding protein-like 2 (nucleolar)	2.94	0.8483	0.288538	0
28296	(WDR34) WD repeat domain 34	2.93891	0.8221	0.279729	0
20127	(C14orf80) chromosome 14 open reading frame 80	2.93355	0.93275	0.317959	0
16633	(MRPS18C) mitochondrial ribosomal protein S18C	2.92991	1.07524	0.366988	0
13254	(FTSJ1) FtsJ homolog 1 (E. coli)	2.92694	0.853614	0.29164	0
16889	(PSMD14) proteasome (prosome, macropain) 26S subunit, non-ATPase, 14	2.92661	1.048	0.358094	0
17291	(TMED1) transmembrane emp24 protein transport domain containing 1	2.92389	0.7048	0.241049	0
28417	(AARSD1) alanyl-tRNA synthetase domain containing 1	2.92054	0.8261	0.282858	0
9536	(PSMA7) proteasome (prosome, macropain) subunit, alpha type, 7	2.91938	0.6133	0.210079	0
3119	(E2F5) E2F transcription factor 5, p130-binding	2.9186	1.2699	0.435106	0
26941	(UFC1) ubiquitin-fold modifier conjugating enzyme 1	2.91824	1.2479	0.427621	0
4606	(PDIA3) protein disulfide isomerase family A, member 3	2.91616	0.7662	0.262742	0
11163	(SNRPG) small nuclear ribonucleoprotein polypeptide G	2.91365	1.17397	0.402922	0
23720	(CREB3L2) cAMP responsive element binding protein 3-like 2	2.90732	0.76694	0.263796	0
5973	(IL13) interleukin 13	2.90715	0.80202	0.275879	0
14512	(MRPS27) mitochondrial ribosomal protein S27	2.90678	0.7354	0.252995	0
4367	(GM2A) GM2 ganglioside activator	2.90575	0.646	0.222318	0
16047	(C2orf7) chromosome 2 open reading frame 7	2.90472	0.7654	0.263502	0
4208	(GCSH) glycine cleavage system protein H (aminomethyl carrier)	2.89799	1.12009	0.386505	0
14948	(WBSCR16) Williams-Beuren syndrome chromosome region 16	2.89708	0.9062	0.312797	0
17210	(DHX37) DEAH (Asp-Glu-Ala-His) box polypeptide 37	2.8969	0.657488	0.226963	0
9721	(PYCR1) pyrroline-5-carboxylate reductase 1	2.89577	0.9355	0.323058	0
1789	(CDKN2C) cyclin-dependent kinase inhibitor 2C (p18, inhibits CDK4)	2.88965	0.7812	0.270344	0
2485	(CSTF3) cleavage stimulation factor, 3' pre-RNA, subunit 3, 77kDa	2.88963	0.9898	0.342535	0
28343	(METTL6) methyltransferase like 6	2.88956	0.958614	0.331751	0
16510	(FBXO31) F-box protein 31	2.88912	1.4167	0.490356	0
19678	(UCHL5) ubiquitin carboxyl-terminal hydrolase L5	2.88813	1.00958	0.349563	0
20320	(PSPC1) paraspeckle component 1	2.88623	0.6933	0.24021	0
2664	(DAD1) defender against cell death 1	2.88357	1.0063	0.348977	0
2734	(DDX1) DEAD (Asp-Glu-Ala-Asp) box polypeptide 1	2.88105	0.6512	0.226029	0
12672	(VDAC2) voltage-dependent anion channel 2	2.88071	0.5631	0.195473	0
8028	(NTHL1) nth endonuclease III-like 1 (E. coli)	2.87692	0.9152	0.318118	0
5173	(HRAS) v-Ha-ras Harvey rat sarcoma viral oncogene homolog	2.87497	0.7669	0.26675	0
14516	(MRPS18B) mitochondrial ribosomal protein S18B	2.87371	0.8713	0.303197	0
4141	(GAPDH) glyceraldehyde-3-phosphate dehydrogenase	2.87248	0.7692	0.267782	0
25024	(C3orf14) chromosome 3 open reading frame 14	2.87196	0.998812	0.347781	0
6598	(LIG1) ligase I, DNA, ATP-dependent	2.86882	0.7547	0.26307	0
20372	(NDUFB11) NADH dehydrogenase (ubiquinone) 1 beta subcomplex, 11, 17.3kDa	2.86836	0.77524	0.270273	0
7398	(MT1F) metallothionein 1F	2.86618	0.6767	0.236098	0
26016	(LIME1) Lck interacting transmembrane adaptor 1	2.86374	0.925288	0.323104	0
14296	(MT1M) metallothionein 1M	2.86137	1.77956	0.621924	0
26171	(C17orf70) chromosome 17 open reading frame 70	2.86085	0.9118	0.318717	0
7803	(NFX1) nuclear transcription factor, X-box binding 1	2.86045	0.932	0.325823	0
3031	(ARID3A) AT rich interactive domain 3A (BRIGHT-like)	2.85661	0.8814	0.308547	0
655	(ARF4) ADP-ribosylation factor 4	2.85573	0.927511	0.324789	0
16429	(LIAS) lipoic acid synthetase	2.85452	0.6623	0.232018	0
13593	(FBXO22) F-box protein 22	2.85135	0.8267	0.289932	0
2505	(CTLA4) cytotoxic T-lymphocyte-associated protein 4	2.85051	0.6502	0.228099	0
28957	(KIAA0090) KIAA0090	2.84886	0.8764	0.307632	0
21237	(C6orf125) chromosome 6 open reading frame 125	2.84776	1.0007	0.3514	0
25781	(ARMC5) armadillo repeat containing 5	2.84721	0.7725	0.271318	0
3312	(ELAVL1) ELAV (embryonic lethal, abnormal vision, Drosophila)-like 1 (Hu antigen R)	2.84451	0.82962	0.291657	0
29557	(NEXN) nexilin (F actin binding protein)	2.84439	1.01175	0.3557	0
2269	(COX5B) cytochrome c oxidase subunit Vb	2.84412	0.6595	0.231882	0
9859	(RAP1GDS1) RAP1, GTP-GDP dissociation stimulator 1	2.84211	0.7569	0.266316	0
17806	(CYHR1) cysteine/histidine-rich 1	2.84054	0.908729	0.319914	0
16987	(SUGT1) SGT1, suppressor of G2 allele of SKP1 (S. cerevisiae)	2.83984	0.7711	0.271529	0
18704	(ARD1A) ARD1 homolog A, N-acetyltransferase (S. cerevisiae)	2.83918	0.8046	0.283391	0
18471	(ZDHHC4) zinc finger, DHHC-type containing 4	2.83705	0.6274	0.221145	0
12590	(UQCRH) ubiquinol-cytochrome c reductase hinge protein	2.83553	0.897517	0.316525	0
30793	(EIF5B) eukaryotic translation initiation factor 5B	2.8334	0.7003	0.247159	0
11325	(SSR3) signal sequence receptor, gamma (translocon-associated protein gamma)	2.8322	1.3982	0.493679	0
9467	(PRPSAP2) phosphoribosyl pyrophosphate synthetase-associated protein 2	2.83193	0.7024	0.248029	0
9554	(PSMD1) proteasome (prosome, macropain) 26S subunit, non-ATPase, 1	2.83161	0.8577	0.302901	0
20359	(C14orf145) chromosome 14 open reading frame 145	2.82929	1.54164	0.544885	0
17689	(POP5) processing of precursor 5, ribonuclease P/MRP subunit (S. cerevisiae)	2.8289	0.858614	0.303516	0
23421	(LRRC20) leucine rich repeat containing 20	2.82695	1.07823	0.381411	0
3245	(EHD4) EH-domain containing 4	2.825	0.83	0.293806	0
12669	(VDAC1) voltage-dependent anion channel 1	2.8239	0.8417	0.298063	0
18272	(METTL2B) methyltransferase like 2B	2.82326	0.67538	0.23922	0
20300	(OIP5) Opa interacting protein 5	2.81789	1.74485	0.619205	0
18027	(TWISTNB) TWIST neighbor	2.81605	0.7959	0.28263	0
24054	(CASC5) cancer susceptibility candidate 5	2.81065	1.28984	0.458912	0
678	(ARHGDIA) Rho GDP dissociation inhibitor (GDI) alpha	2.80991	0.7797	0.277482	0
28034	(PDZD11) PDZ domain containing 11	2.80898	0.6398	0.227769	0
234	(ADCY3) adenylate cyclase 3	2.80762	0.537686	0.191509	0
18001	(TOMM40) translocase of outer mitochondrial membrane 40 homolog (yeast)	2.80752	0.8739	0.311271	0
28369	(THOC6) THO complex 6 homolog (Drosophila)	2.8056	0.655986	0.233813	0
20144	(ZNF410) zinc finger protein 410	2.80421	0.6906	0.246272	0
15746	(TOMM34) translocase of outer mitochondrial membrane 34	2.8016	0.754	0.269132	0
938	(BAG2) BCL2-associated athanogene 2	2.79869	1.00501	0.359102	0
7801	(NFKBIL2) nuclear factor of kappa light polypeptide gene enhancer in B-cells inhibitor-like 2	2.79755	0.894633	0.319791	0
1101	(BRCA2) breast cancer 2, early onset	2.79599	0.887575	0.317445	0
29675	(CLCC1) chloride channel CLIC-like 1	2.79571	0.8767	0.313587	0
11578	(TBC1D1) TBC1 (tre-2/USP6, BUB2, cdc16) domain family, member 1	2.79037	0.6759	0.242226	0
15927	(ERGIC3) ERGIC and golgi 3	2.78852	0.7339	0.263186	0
17050	(RPL26L1) ribosomal protein L26-like 1	2.78745	1.11366	0.399525	0
18431	(ACOT2) acyl-CoA thioesterase 2	2.78503	0.631433	0.226724	0
11155	(SNRPB2) small nuclear ribonucleoprotein polypeptide B''	2.78225	0.8722	0.313487	0
30033	(PHPT1) phosphohistidine phosphatase 1	2.78211	0.590471	0.212239	0
25613	(CWF19L1) CWF19-like 1, cell cycle control (S. pombe)	2.78098	0.498283	0.179176	0
7406	(MT2A) metallothionein 2A	2.77928	0.7122	0.256254	0
21374	(C6orf153) chromosome 6 open reading frame 153	2.77815	0.65995	0.23755	0
1133	(BTK) Bruton agammaglobulinemia tyrosine kinase	2.77807	0.6383	0.229764	0
21392	(SLAMF6) SLAM family member 6	2.77391	1.06321	0.38329	0
17587	(MTCH2) mitochondrial carrier homolog 2 (C. elegans)	2.77359	0.7637	0.275347	0
7719	(NDUFV3) NADH dehydrogenase (ubiquinone) flavoprotein 3, 10kDa	2.76972	0.7231	0.261074	0
9794	(RABAC1) Rab acceptor 1 (prenylated)	2.7673	0.6193	0.223792	0
11101	(SMARCA5) SWI/SNF related, matrix associated, actin dependent regulator of chromatin, subfamily a, member 5	2.76627	1.0418	0.376608	0
7207	(MPDU1) mannose-P-dolichol utilization defect 1	2.76365	0.658667	0.238332	0
17851	(REXO2) REX2, RNA exonuclease 2 homolog (S. cerevisiae)	2.7635	0.7388	0.267342	0
12435	(TXN) thioredoxin	2.75946	1.0033	0.363586	0
18294	(ALG1) asparagine-linked glycosylation 1, beta-1,4-mannosyltransferase homolog (S. cerevisiae)	2.75911	0.715629	0.259369	0
11161	(SNRPE) small nuclear ribonucleoprotein polypeptide E	2.75737	1.1803	0.428052	0
3447	(ERH) enhancer of rudimentary homolog (Drosophila)	2.7538	0.7692	0.279323	0
10396	(RPS16) ribosomal protein S16	2.75134	1.2835	0.4665	0
24447	(C16orf61) chromosome 16 open reading frame 61	2.75074	0.8426	0.306317	0
23781	(POLDIP2) polymerase (DNA-directed), delta interacting protein 2	2.74938	0.8778	0.319272	0
7405	(MT1X) metallothionein 1X	2.74736	0.6841	0.249003	0
2960	(DNASE2) deoxyribonuclease II, lysosomal	2.74441	0.52916	0.192814	0
16685	(MRPL54) mitochondrial ribosomal protein L54	2.74386	0.534122	0.194661	0
30297	(RCC2) regulator of chromosome condensation 2	2.74326	0.656262	0.239227	0
2294	(COX8A) cytochrome c oxidase subunit 8A (ubiquitous)	2.73932	0.6991	0.255209	0
20044	(GEMIN6) gem (nuclear organelle) associated protein 6	2.73782	0.98256	0.358885	0
29914	(NUP107) nucleoporin 107kDa	2.73604	0.6831	0.249667	0
19316	(LEPRE1) leucine proline-enriched proteoglycan (leprecan) 1	2.73548	0.8433	0.308283	0
21218	(C6orf108) chromosome 6 open reading frame 108	2.73459	0.720767	0.263574	0
12616	(USP18) ubiquitin specific peptidase 18	2.73221	1.374	0.50289	0
846	(ATP5I) ATP synthase, H+ transporting, mitochondrial F0 complex, subunit E	2.73204	1.3201	0.483192	0
4657	(GTF2H3) general transcription factor IIH, polypeptide 3, 34kDa	2.73194	0.7486	0.274017	0
26019	(IMPAD1) inositol monophosphatase domain containing 1	2.73188	1.10584	0.404791	0
11307	(SRPR) signal recognition particle receptor (docking protein)	2.73015	0.8115	0.297237	0
11387	(STIP1) stress-induced-phosphoprotein 1	2.72809	0.7741	0.283751	0
28889	(TMED3) transmembrane emp24 protein transport domain containing 3	2.72781	0.6558	0.240413	0
8866	(PFDN1) prefoldin subunit 1	2.72518	0.6047	0.221894	0
9199	(POLR2L) polymerase (RNA) II (DNA directed) polypeptide L, 7.6kDa	2.72448	0.8059	0.295799	0
17312	(TIMM23) translocase of inner mitochondrial membrane 23 homolog (yeast)	2.72447	0.639433	0.2347	0
17015	(PWP1) PWP1 homolog (S. cerevisiae)	2.7243	0.6548	0.240355	0
21040	(NOL7) nucleolar protein 7, 27kDa	2.72058	0.695986	0.255823	0
24694	(MICAL3) microtubule associated monoxygenase, calponin and LIM domain containing 3	2.72019	0.740444	0.272203	0
26516	(CYB5D1) cytochrome b5 domain containing 1	2.71711	0.91483	0.336692	0
26933	(C9orf114) chromosome 9 open reading frame 114	2.71569	0.8133	0.299482	0
18713	(GLCCI1) glucocorticoid induced transcript 1	2.71486	1.10931	0.408608	0
4739	(H2AFX) H2A histone family, member X	2.7147	1.8377	0.676945	0
24992	(ZNF706) zinc finger protein 706	2.71287	0.7046	0.259725	0
15486	(NCKIPSD) NCK interacting protein with SH3 domain	2.71204	0.9553	0.352244	0
21083	(SF3B5) splicing factor 3b, subunit 5, 10kDa	2.71027	0.718	0.264918	0
20837	(PAOX) polyamine oxidase (exo-N4-amino)	2.70815	0.87363	0.322593	0
30076	(POLR3C) polymerase (RNA) III (DNA directed) polypeptide C (62kD)	2.70809	0.6067	0.224033	0
2236	(COPG) coatomer protein complex, subunit gamma	2.70233	0.7334	0.271395	0
4926	(PFDN6) prefoldin subunit 6	2.7015	1.112	0.411623	0
1656	(CD2BP2) CD2 (cytoplasmic tail) binding protein 2	2.69672	0.7069	0.262133	0
11620	(TCEB3) transcription elongation factor B (SIII), polypeptide 3 (110kDa, elongin A)	2.6956	0.6763	0.25089	0
16435	(HM13) histocompatibility (minor) 13	2.69508	0.9162	0.339953	0
94	(ACAT2) acetyl-Coenzyme A acetyltransferase 2	2.69446	0.9029	0.335095	0
14052	(MRPL19) mitochondrial ribosomal protein L19	2.69419	0.9495	0.352425	0
871	(ATPIF1) ATPase inhibitory factor 1	2.69395	0.8118	0.301342	0
25890	(TMEM25) transmembrane protein 25	2.69331	0.78253	0.290546	0
28434	(FAM58A) family with sequence similarity 58, member A	2.69305	0.9546	0.354468	0
10474	(RUVBL1) RuvB-like 1 (E. coli)	2.68904	0.7121	0.264816	0
3208	(EEF1B2) eukaryotic translation elongation factor 1 beta 2	2.68845	0.977829	0.363715	0
9535	(PSMA6) proteasome (prosome, macropain) subunit, alpha type, 6	2.68549	0.9473	0.352747	0
6971	(MDH2) malate dehydrogenase 2, NAD (mitochondrial)	2.68412	0.77	0.286872	0
4429	(GOLGB1) golgin B1, golgi integral membrane protein	2.6833	0.6286	0.234264	0
18189	(EXOSC4) exosome component 4	2.68282	0.569317	0.212209	0
24712	(FAM46C) family with sequence similarity 46, member C	2.68223	0.897043	0.33444	0
11793	(THOP1) thimet oligopeptidase 1	2.68195	0.9171	0.341953	0
13999	(PRDM15) PR domain containing 15	2.67911	1.0018	0.37393	0
7216	(MPI) mannose phosphate isomerase	2.6789	0.8394	0.313338	0
10045	(RNASE2) ribonuclease, RNase A family, 2 (liver, eosinophil-derived neurotoxin)	2.67868	1.0291	0.384181	0
977	(BCAT2) branched chain aminotransferase 2, mitochondrial	2.67644	0.6866	0.256535	0
24261	(FAM96B) family with sequence similarity 96, member B	2.67297	0.616371	0.230594	0
7104	(MIPEP) mitochondrial intermediate peptidase	2.67084	0.809	0.302901	0
14480	(MRPL22) mitochondrial ribosomal protein L22	2.67074	1.0706	0.400862	0
50	(ABCB9) ATP-binding cassette, sub-family B (MDR/TAP), member 9	2.66986	1.3649	0.511226	0
28883	(PPA2) pyrophosphatase (inorganic) 2	2.66922	0.6551	0.245427	0
30348	(POLR3B) polymerase (RNA) III (DNA directed) polypeptide B	2.66875	0.563886	0.211292	0
25461	(PUS3) pseudouridylate synthase 3	2.66746	0.59505	0.223077	0
1983	(CIRH1A) cirrhosis, autosomal recessive 1A (cirhin)	2.66661	0.66607	0.249782	0
17349	(PRPF4) PRP4 pre-mRNA processing factor 4 homolog (yeast)	2.66492	0.684	0.256668	0
7504	(MTX1) metaxin 1	2.66196	0.6102	0.229229	0
14098	(WDR12) WD repeat domain 12	2.66086	0.9748	0.366348	0
25415	(PPM1K) protein phosphatase 1K (PP2C domain containing)	2.66073	0.78576	0.295317	0
3255	(EIF2AK3) eukaryotic translation initiation factor 2-alpha kinase 3	2.65998	1.0036	0.377297	0
12651	(VARS) valyl-tRNA synthetase	2.65425	1.1348	0.427541	0
20470	(LSM7) LSM7 homolog, U6 small nuclear RNA associated (S. cerevisiae)	2.65307	1.0493	0.395504	0
30281	(RGL1) ral guanine nucleotide dissociation stimulator-like 1	2.65195	1.07527	0.405466	0
9531	(PSMA2) proteasome (prosome, macropain) subunit, alpha type, 2	2.6507	0.9894	0.37326	0
25823	(OGFOD2) 2-oxoglutarate and iron-dependent oxygenase domain containing 2	2.64892	0.88267	0.333219	0
30544	(TMEM41A) transmembrane protein 41A	2.64868	1.1236	0.424212	0
13194	(ZW10) ZW10, kinetochore associated, homolog (Drosophila)	2.64716	0.7805	0.294844	0
16836	(TGFBRAP1) transforming growth factor, beta receptor associated protein 1	2.64579	0.65568	0.24782	0
2288	(COX7A2) cytochrome c oxidase subunit VIIa polypeptide 2 (liver)	2.64332	0.862414	0.326261	0
30073	(POLA2) polymerase (DNA directed), alpha 2 (70kD subunit)	2.64313	0.9303	0.35197	0
20472	(LSM1) LSM1 homolog, U6 small nuclear RNA associated (S. cerevisiae)	2.63726	0.759489	0.287985	0
17038	(MGLL) monoglyceride lipase	2.6362	0.8342	0.316441	0
25782	(C10orf119) chromosome 10 open reading frame 119	2.6343	1.0071	0.382303	0
19089	(SLC30A5) solute carrier family 30 (zinc transporter), member 5	2.63341	0.7234	0.2747	0
12766	(WHSC1) Wolf-Hirschhorn syndrome candidate 1	2.63266	0.9185	0.348887	0
16996	(TMED2) transmembrane emp24 domain trafficking protein 2	2.63265	0.9985	0.379276	0
8491	(ORC5L) origin recognition complex, subunit 5-like (yeast)	2.63124	0.7431	0.282414	0
28748	(GIYD2) GIY-YIG domain containing 2	2.62852	0.898389	0.341785	0
19988	(ANAPC1) anaphase promoting complex subunit 1	2.62737	0.5583	0.212494	0
7714	(NDUFS7) NADH dehydrogenase (ubiquinone) Fe-S protein 7, 20kDa (NADH-coenzyme Q reductase)	2.62698	0.6538	0.248879	0
11323	(SSR1) signal sequence receptor, alpha	2.62568	0.9292	0.35389	0
16652	(MRPL47) mitochondrial ribosomal protein L47	2.62008	1.09807	0.419096	0
9295	(PPP1R7) protein phosphatase 1, regulatory (inhibitor) subunit 7	2.61922	0.6776	0.258703	0
30958	(ZNF622) zinc finger protein 622	2.61568	0.468737	0.179203	0
17133	(SP140) SP140 nuclear body protein	2.61561	0.7054	0.269689	0
11569	(TARBP2) TAR (HIV-1) RNA binding protein 2	2.61145	0.7603	0.29114	0
18165	(STYXL1) serine/threonine/tyrosine interacting-like 1	2.61055	0.55682	0.213296	0
8065	(NUP50) nucleoporin 50kDa	2.61036	0.86367	0.330862	0
10071	(RNF8) ring finger protein 8	2.60905	0.7182	0.275273	0
7399	(MT1G) metallothionein 1G	2.60897	1.7514	0.6713	0
24877	(YIPF5) Yip1 domain family, member 5	2.6087	0.754633	0.289275	0
30437	(ASPHD2) aspartate beta-hydroxylase domain containing 2	2.60702	0.897	0.344071	0
6898	(MARS) methionyl-tRNA synthetase	2.60545	0.6654	0.255388	0
7506	(MTX2) metaxin 2	2.60258	1.00871	0.387582	0
9343	(PRCC) papillary renal cell carcinoma (translocation-associated)	2.59776	0.624	0.240207	0
6217	(KATNB1) katanin p80 (WD repeat containing) subunit B 1	2.59462	0.783	0.301778	0
24972	(HCFC2) host cell factor C2	2.59459	1.2942	0.498806	0
18967	(EDEM1) ER degradation enhancer, mannosidase alpha-like 1	2.59082	0.8492	0.327772	0
3265	(EIF2S1) eukaryotic translation initiation factor 2, subunit 1 alpha, 35kDa	2.5903	0.7978	0.307996	0
25944	(MED18) mediator complex subunit 18	2.58868	0.9004	0.347822	0
24291	(CHPF) chondroitin polymerizing factor	2.58708	0.7045	0.272315	0
9077	(PLK1) polo-like kinase 1 (Drosophila)	2.58613	0.7135	0.275895	0
5457	(IFRD2) interferon-related developmental regulator 2	2.58578	0.5441	0.21042	0
10901	(SKP2) S-phase kinase-associated protein 2 (p45)	2.58413	0.778967	0.301443	0
20182	(SLC39A9) solute carrier family 39 (zinc transporter), member 9	2.58084	0.790556	0.306317	0
5978	(IL15RA) interleukin 15 receptor, alpha	2.58079	1.0989	0.425799	0
24085	(SRPRB) signal recognition particle receptor, B subunit	2.5799	1.0862	0.421025	0
5958	(IK) IK cytokine, down-regulator of HLA II	2.57798	0.7823	0.303454	0
11117	(SMN1) survival of motor neuron 1, telomeric	2.57784	0.899929	0.349102	0
10706	(SEC24D) SEC24 family, member D (S. cerevisiae)	2.57733	0.94086	0.365052	0
21370	(RPL7L1) ribosomal protein L7-like 1	2.5763	0.5362	0.208128	0
14179	(NARFL) nuclear prelamin A recognition factor-like	2.57425	1.1256	0.437253	0
11160	(SNRPD3) small nuclear ribonucleoprotein D3 polypeptide 18kDa	2.57275	0.9493	0.368982	0
3554	(HSD17B8) hydroxysteroid (17-beta) dehydrogenase 8	2.57205	0.6654	0.258705	0
4624	(GSS) glutathione synthetase	2.56901	0.6977	0.271583	0
3258	(EIF2B2) eukaryotic translation initiation factor 2B, subunit 2 beta, 39kDa	2.56882	0.664	0.258484	0
8576	(PAFAH1B3) platelet-activating factor acetylhydrolase, isoform Ib, subunit 3 (29kDa)	2.56282	0.62	0.241921	0
1720	(CDC16) cell division cycle 16 homolog (S. cerevisiae)	2.5553	0.6093	0.238446	0
9195	(POLR2H) polymerase (RNA) II (DNA directed) polypeptide H	2.55403	0.6516	0.255126	0
10445	(RQCD1) RCD1 required for cell differentiation1 homolog (S. pombe)	2.55391	0.8235	0.322447	0
11328	(SSSCA1) Sjogren syndrome/scleroderma autoantigen 1	2.5522	0.8493	0.332772	0
25605	(TMEM19) transmembrane protein 19	2.55192	1.0153	0.397857	0
12520	(UFD1L) ubiquitin fusion degradation 1 like (yeast)	2.55162	0.6828	0.267594	0
7211	(MPG) N-methylpurine-DNA glycosylase	2.5514	1.0032	0.393196	0
8725	(PCK2) phosphoenolpyruvate carboxykinase 2 (mitochondrial)	2.55089	0.6849	0.268494	0
6047	(IMMT) inner membrane protein, mitochondrial (mitofilin)	2.54648	0.7878	0.309368	0
18658	(NUP205) nucleoporin 205kDa	2.54583	0.5257	0.206494	0
25007	(GTPBP8) GTP-binding protein 8 (putative)	2.54404	0.9147	0.359546	0
11742	(TFAP2A) transcription factor AP-2 alpha (activating enhancer binding protein 2 alpha)	2.54317	1.48544	0.584089	0
1273	(C21orf33) chromosome 21 open reading frame 33	2.54006	0.5835	0.229719	0
9043	(PLAA) phospholipase A2-activating protein	2.53949	0.81666	0.321584	0
10379	(MRPL3) mitochondrial ribosomal protein L3	2.53851	0.89756	0.353577	0
9652	(PTPN22) protein tyrosine phosphatase, non-receptor type 22 (lymphoid)	2.53744	0.8255	0.325328	0
4651	(GTF2E2) general transcription factor IIE, polypeptide 2, beta 34kDa	2.53425	0.4791	0.18905	0
10566	(SCAND1) SCAN domain containing 1	2.5326	0.4937	0.194938	0
1771	(CDK2) cyclin-dependent kinase 2	2.53037	0.7877	0.311298	0
28474	(CHID1) chitinase domain containing 1	2.53026	0.5811	0.22966	0
14509	(MRPS23) mitochondrial ribosomal protein S23	2.52782	0.61038	0.241465	0
18656	(RIOK1) RIO kinase 1 (yeast)	2.5274	0.500183	0.197904	0
20321	(UTP14C) UTP14, U3 small nucleolar ribonucleoprotein, homolog C (yeast)	2.52738	0.7243	0.286582	0
14278	(MRPL13) mitochondrial ribosomal protein L13	2.52725	1.0889	0.430864	0
16013	(ASB3) ankyrin repeat and SOCS box-containing 3	2.52673	0.578538	0.228967	0
18508	(FCRL5) Fc receptor-like 5	2.52646	0.9248	0.366046	0
6036	(FOXK2) forkhead box K2	2.52612	0.67363	0.266666	0
14592	(NET1) neuroepithelial cell transforming 1	2.52504	1.0995	0.435438	0
24566	(PHF19) PHD finger protein 19	2.52502	0.8858	0.350809	0
16647	(CXCR6) chemokine (C-X-C motif) receptor 6	2.52482	1.0317	0.408623	0
17037	(TFB1M) transcription factor B1, mitochondrial	2.52462	0.5605	0.222013	0
6821	(MAN1A1) mannosidase, alpha, class 1A, member 1	2.52239	1.3643	0.540877	0
28212	(LSMD1) LSM domain containing 1	2.5219	0.6848	0.271542	0
28172	(C18orf25) chromosome 18 open reading frame 25	2.51937	0.60098	0.238543	0
23633	(C9orf46) chromosome 9 open reading frame 46	2.51843	0.61998	0.246177	0
20488	(C14orf149) chromosome 14 open reading frame 149	2.5181	1.30484	0.518185	0
428	(ALMS1) Alstrom syndrome 1	2.51241	0.503663	0.20047	0
24254	(ISOC1) isochorismatase domain containing 1	2.51086	0.6953	0.276917	0
10791	(SFRS9) splicing factor, arginine/serine-rich 9	2.50997	0.5836	0.232513	0
20493	(SETD3) SET domain containing 3	2.50826	0.730722	0.291326	0
7432	(MTHFD1) methylenetetrahydrofolate dehydrogenase (NADP+ dependent) 1, methenyltetrahydrofolate cyclohydrolase, formyltetrahydrofolate synthetase	2.50824	0.94	0.374765	0
160	(ACTL6B) actin-like 6B	2.50816	0.825111	0.328971	0
3481	(ETFA) electron-transfer-flavoprotein, alpha polypeptide	2.50556	0.6432	0.256709	0
18179	(VPS33A) vacuolar protein sorting 33 homolog A (S. cerevisiae)	2.50526	0.5548	0.221454	0
4416	(GNPAT) glyceronephosphate O-acyltransferase	2.49902	0.668014	0.267311	0
13631	(RPL36) ribosomal protein L36	2.49804	0.7126	0.285263	0
17297	(RNF34) ring finger protein 34	2.49799	0.495043	0.198177	0
752	(ASNA1) arsA arsenite transporter, ATP-binding, homolog 1 (bacterial)	2.49576	0.7265	0.291093	0
24671	(FLAD1) FAD1 flavin adenine dinucleotide synthetase homolog (S. cerevisiae)	2.49557	0.723	0.289713	0
5381	(IDE) insulin-degrading enzyme	2.49438	0.9836	0.394327	0
9316	(PPP3CC) protein phosphatase 3 (formerly 2B), catalytic subunit, gamma isoform	2.49231	0.6325	0.25378	0
19263	(LMAN2L) lectin, mannose-binding 2-like	2.49211	0.646429	0.25939	0
11151	(SNRPA) small nuclear ribonucleoprotein polypeptide A	2.49036	0.6243	0.250687	0
14251	(BRI3BP) BRI3 binding protein	2.48996	0.945	0.379524	0
24878	(TMED9) transmembrane emp24 protein transport domain containing 9	2.48996	0.6278	0.252132	0
18854	(CREB3L4) cAMP responsive element binding protein 3-like 4	2.48674	0.607156	0.244157	0
7685	(NDUFA2) NADH dehydrogenase (ubiquinone) 1 alpha subcomplex, 2, 8kDa	2.48639	0.6725	0.270472	0
11340	(SS18) synovial sarcoma translocation, chromosome 18	2.4795	0.816	0.329099	0
25382	(TMEM126A) transmembrane protein 126A	2.47898	0.8714	0.351515	0
21173	(LTV1) LTV1 homolog (S. cerevisiae)	2.47496	1.05684	0.427012	0
10018	(RING1) ring finger protein 1	2.47466	0.5754	0.232517	0
847	(ATP5J) ATP synthase, H+ transporting, mitochondrial F0 complex, subunit F6	2.47453	0.8688	0.351097	0
2260	(COX10) COX10 homolog, cytochrome c oxidase assembly protein, heme A: farnesyltransferase (yeast)	2.47424	0.6721	0.27164	0
19042	(MASTL) microtubule associated serine/threonine kinase-like	2.47144	0.882912	0.357246	0
20726	(SCFD1) sec1 family domain containing 1	2.46713	1.1207	0.454253	0
23187	(THAP4) THAP domain containing 4	2.46709	0.699925	0.283705	0
7224	(MPV17) MpV17 mitochondrial inner membrane protein	2.46661	0.5454	0.221113	0
1504	(CASP3) caspase 3, apoptosis-related cysteine peptidase	2.46649	1.2078	0.489685	0
10991	(SLC25A5) solute carrier family 25 (mitochondrial carrier; adenine nucleotide translocator), member 5	2.46541	0.6142	0.249127	0
18697	(ASCC3) activating signal cointegrator 1 complex subunit 3	2.46342	0.8583	0.348418	0
21367	(C6orf150) chromosome 6 open reading frame 150	2.46156	1.03916	0.422157	0
14487	(MRPL33) mitochondrial ribosomal protein L33	2.46149	0.6403	0.260127	0
30306	(PHB2) prohibitin 2	2.46126	0.6026	0.244834	0
10378	(MRPL12) mitochondrial ribosomal protein L12	2.461	0.614686	0.249771	0
7686	(NDUFA3) NADH dehydrogenase (ubiquinone) 1 alpha subcomplex, 3, 9kDa	2.46006	0.7635	0.310358	0
14198	(ELAC2) elaC homolog 2 (E. coli)	2.45988	0.6306	0.256354	0
30677	(GPKOW) G patch domain and KOW motifs	2.457	0.5732	0.233293	0
8912	(PHB) prohibitin	2.45275	0.4876	0.198797	0
2327	(CPSF4) cleavage and polyadenylation specific factor 4, 30kDa	2.4526	0.6223	0.253731	0
19358	(ALG12) asparagine-linked glycosylation 12, alpha-1,6-mannosyltransferase homolog (S. cerevisiae)	2.44994	0.604386	0.246694	0
18247	(SMU1) smu-1 suppressor of mec-8 and unc-52 homolog (C. elegans)	2.44837	1.0898	0.445112	0
1176	(MRPL49) mitochondrial ribosomal protein L49	2.44736	0.630686	0.257701	0
7699	(NDUFB4) NADH dehydrogenase (ubiquinone) 1 beta subcomplex, 4, 15kDa	2.44722	0.65798	0.268868	0
16273	(SYAP1) synapse associated protein 1, SAP47 homolog (Drosophila)	2.44669	0.6752	0.275965	0
9578	(PSPHL) phosphoserine phosphatase-like	2.44621	0.735222	0.300555	0
28122	(VPS25) vacuolar protein sorting 25 homolog (S. cerevisiae)	2.44385	0.5768	0.236021	0
3164	(EDF1) endothelial differentiation-related factor 1	2.44336	0.5865	0.240038	0
20316	(TRPT1) tRNA phosphotransferase 1	2.44324	0.8677	0.355143	0
830	(ATP5B) ATP synthase, H+ transporting, mitochondrial F1 complex, beta polypeptide	2.44015	0.7572	0.310309	0
24557	(NOL11) nucleolar protein 11	2.4389	0.51865	0.212657	0
25160	(KTI12) KTI12 homolog, chromatin associated (S. cerevisiae)	2.43771	0.8189	0.335931	0
15852	(ARFGAP1) ADP-ribosylation factor GTPase activating protein 1	2.43601	0.6709	0.275409	0
2750	(DHX9) DEAH (Asp-Glu-Ala-His) box polypeptide 9	2.43564	0.51957	0.213319	0
2859	(DHCR24) 24-dehydrocholesterol reductase	2.43503	0.9482	0.3894	0
25488	(TMEM51) transmembrane protein 51	2.43472	0.592571	0.243384	0
30220	(RFT1) RFT1 homolog (S. cerevisiae)	2.43469	0.910043	0.373781	0
8734	(NUP85) nucleoporin 85kDa	2.43445	0.664083	0.272786	0
5187	(PRMT1) protein arginine methyltransferase 1	2.43402	0.8788	0.361048	0
7864	(COX4NB) COX4 neighbor	2.43355	0.4369	0.179532	0
3260	(EIF2B4) eukaryotic translation initiation factor 2B, subunit 4 delta, 67kDa	2.43344	0.6846	0.28133	0
6157	(ITGB3BP) integrin beta 3 binding protein (beta3-endonexin)	2.43234	1.0453	0.429751	0
28959	(CKAP5) cytoskeleton associated protein 5	2.43209	0.538238	0.221307	0
14373	(GLMN) glomulin, FKBP associated protein	2.43128	0.70331	0.289276	0
21752	(ACN9) ACN9 homolog (S. cerevisiae)	2.42961	0.89585	0.368722	0
3818	(FOXM1) forkhead box M1	2.42922	0.7246	0.298286	0
10665	(UTP14A) UTP14, U3 small nucleolar ribonucleoprotein, homolog A (yeast)	2.42722	0.522	0.215061	0
24259	(TPRKB) TP53RK binding protein	2.42679	1.0945	0.451007	0
4894	(HGFAC) HGF activator	2.42545	0.54808	0.22597	0
19047	(KIAA1618) KIAA1618	2.42448	1.01753	0.419688	0
24268	(ASCC1) activating signal cointegrator 1 complex subunit 1	2.42376	0.8492	0.350365	0
15446	(PRPF31) PRP31 pre-mRNA processing factor 31 homolog (S. cerevisiae)	2.42164	0.67	0.276672	0
16654	(MRPL50) mitochondrial ribosomal protein L50	2.42128	1.03194	0.426199	0
26948	(HYI) hydroxypyruvate isomerase homolog (E. coli)	2.4209	0.6084	0.251312	0
10821	(SH2D2A) SH2 domain protein 2A	2.42029	0.6902	0.285172	0
6115	(IREB2) iron-responsive element binding protein 2	2.42019	0.5722	0.236428	0
11100	(SMARCA4) SWI/SNF related, matrix associated, actin dependent regulator of chromatin, subfamily a, member 4	2.41875	0.7075	0.292506	0
7712	(NDUFS5) NADH dehydrogenase (ubiquinone) Fe-S protein 5, 15kDa (NADH-coenzyme Q reductase)	2.41763	0.867525	0.358833	0
9846	(RAN) RAN, member RAS oncogene family	2.41753	0.7065	0.29224	0
30747	(COPS2) COP9 constitutive photomorphogenic homolog subunit 2 (Arabidopsis)	2.41667	0.8859	0.366579	0
586	(APEH) N-acylaminoacyl-peptide hydrolase	2.41656	0.6689	0.276799	0
24870	(GLT8D1) glycosyltransferase 8 domain containing 1	2.41576	0.5307	0.219683	0
20174	(C12orf11) chromosome 12 open reading frame 11	2.4154	1.11766	0.462722	0
7230	(MRE11A) MRE11 meiotic recombination 11 homolog A (S. cerevisiae)	2.41499	0.7169	0.296854	0
21306	(ALKBH7) alkB, alkylation repair homolog 7 (E. coli)	2.41385	0.591317	0.244968	0
2743	(DDX20) DEAD (Asp-Glu-Ala-Asp) box polypeptide 20	2.41273	0.49107	0.203533	0
24276	(SAMM50) sorting and assembly machinery component 50 homolog (S. cerevisiae)	2.40859	0.589933	0.244929	0
19159	(ZDHHC12) zinc finger, DHHC-type containing 12	2.40732	0.659322	0.273882	0
8867	(PFDN2) prefoldin subunit 2	2.40617	0.6733	0.279823	0
8646	(PCBD1) pterin-4 alpha-carbinolamine dehydratase/dimerization cofactor of hepatocyte nuclear factor 1 alpha	2.40549	0.497237	0.20671	0
28860	(PDCL3) phosducin-like 3	2.40363	0.5422	0.225575	0
2232	(COPB2) coatomer protein complex, subunit beta 2 (beta prime)	2.40156	0.8192	0.341112	0
20996	(ASF1B) ASF1 anti-silencing function 1 homolog B (S. cerevisiae)	2.40014	0.7622	0.317565	0
10982	(SLC25A12) solute carrier family 25 (mitochondrial carrier, Aralar), member 12	2.40006	0.81	0.337492	0
12392	(DNAJC7) DnaJ (Hsp40) homolog, subfamily C, member 7	2.39901	0.7747	0.322924	0
19305	(SLC30A6) solute carrier family 30 (zinc transporter), member 6	2.39725	1.21955	0.508728	0
24265	(PTRH2) peptidyl-tRNA hydrolase 2	2.39718	0.897767	0.374509	0
10571	(SCD) stearoyl-CoA desaturase (delta-9-desaturase)	2.39595	0.6686	0.279054	0
20274	(CHMP4A) chromatin modifying protein 4A	2.39431	0.6189	0.258488	0
3360	(ENSA) endosulfine alpha	2.39404	0.6272	0.261984	0
11422	(STRA13) stimulated by retinoic acid 13 homolog (mouse)	2.3927	0.662	0.276674	0
318	(AGA) aspartylglucosaminidase	2.39148	0.8961	0.374706	0
8052	(NUDT5) nudix (nucleoside diphosphate linked moiety X)-type motif 5	2.39035	0.7741	0.323844	0
7554	(MYCBP) c-myc binding protein	2.39001	0.7481	0.313012	0
30777	(CDCA7L) cell division cycle associated 7-like	2.38875	0.5925	0.248038	0
25754	(VPS37B) vacuolar protein sorting 37 homolog B (S. cerevisiae)	2.38722	0.616167	0.258111	0
9175	(POLD1) polymerase (DNA directed), delta 1, catalytic subunit 125kDa	2.38617	0.83072	0.348139	0
18643	(SF4) splicing factor 4	2.38537	0.541	0.226799	0
18621	(COG6) component of oligomeric golgi complex 6	2.38481	1.03923	0.435768	0
7223	(MPST) mercaptopyruvate sulfurtransferase	2.38435	0.544188	0.228233	0
10380	(MRPS12) mitochondrial ribosomal protein S12	2.38425	0.5262	0.220698	0
19972	(CLMN) calmin (calponin-like, transmembrane)	2.38351	0.7929	0.33266	0
11179	(SOD1) superoxide dismutase 1, soluble	2.38308	0.5329	0.223618	0
4668	(GTF3C5) general transcription factor IIIC, polypeptide 5, 63kDa	2.38275	0.62065	0.260477	0
25127	(HNRPLL) heterogeneous nuclear ribonucleoprotein L-like	2.38042	0.78175	0.328409	0
4551	(GPSN2) glycoprotein, synaptic 2	2.37695	0.6858	0.288521	0
18599	(TUBGCP2) tubulin, gamma complex associated protein 2	2.37511	0.7681	0.323396	0
12719	(VRK2) vaccinia related kinase 2	2.37427	0.912	0.384117	0
16632	(MRPS31) mitochondrial ribosomal protein S31	2.37295	0.6094	0.256811	0
14513	(MRPS28) mitochondrial ribosomal protein S28	2.37079	0.930033	0.392288	0
30551	(TXNL4A) thioredoxin-like 4A	2.37008	0.7346	0.309947	0
14490	(MRPL36) mitochondrial ribosomal protein L36	2.36933	0.6967	0.29405	0
Negative genes (724)
Gene ID	Gene Name	Score(d)	Numerator(r)	Denominator(s+s0)	q-value(%)
13586	(FBXO7) F-box protein 7	-7.23865	-1.52161	0.210206	0
20797	(CYBRD1) cytochrome b reductase 1	-7.0988	-2.20365	0.310426	0
4805	(HAGH) hydroxyacylglutathione hydrolase	-6.98787	-1.54915	0.221691	0
7534	(MXI1) MAX interactor 1	-6.95968	-2.6436	0.379845	0
19911	(WDR40A) WD repeat domain 40A	-6.68348	-3.0086	0.450155	0
12412	(TUBB2A) tubulin, beta 2A	-6.1508	-1.54462	0.251125	0
24040	(ADIPOR1) adiponectin receptor 1	-6.0807	-2.1274	0.349861	0
20367	(FRY) furry homolog (Drosophila)	-6.04057	-1.947	0.322321	0
2428	(CSDA) cold shock domain protein A	-5.91481	-2.7998	0.473354	0
26065	(TESC) tescalcin	-5.83735	-2.0934	0.358622	0
17760	(TREM1) triggering receptor expressed on myeloid cells 1	-5.81494	-2.1747	0.373985	0
3531	(F13A1) coagulation factor XIII, A1 polypeptide	-5.80249	-1.7582	0.303008	0
10434	(RPS6KA5) ribosomal protein S6 kinase, 90kDa, polypeptide 5	-5.70891	-1.624	0.284467	0
19341	(CAMK1D) calcium/calmodulin-dependent protein kinase ID	-5.67655	-1.55857	0.274563	0
9275	(PPM1A) protein phosphatase 1A (formerly 2C), magnesium-dependent, alpha isoform	-5.67065	-1.5015	0.264785	0
937	(BAG1) BCL2-associated athanogene	-5.66906	-1.7882	0.315432	0
16102	(C20orf108) chromosome 20 open reading frame 108	-5.62881	-2.52422	0.448447	0
11138	(SNCA) synuclein, alpha (non A4 component of amyloid precursor)	-5.62169	-3.3997	0.604747	0
1516	(CAT) catalase	-5.5807	-1.1667	0.20906	0
14581	(PINK1) PTEN induced putative kinase 1	-5.55715	-1.94294	0.349629	0
1734	(CDC34) cell division cycle 34 homolog (S. cerevisiae)	-5.54782	-1.6707	0.301145	0
1063	(BLVRB) biliverdin reductase B (flavin reductase (NADPH))	-5.40512	-2.2338	0.413275	0
29104	(KBTBD11) kelch repeat and BTB (POZ) domain containing 11	-5.35059	-1.37509	0.256998	0
15669	(TAGAP) T-cell activation RhoGTPase activating protein	-5.31421	-1.2759	0.240092	0
16887	(PDZK1IP1) PDZK1 interacting protein 1	-5.29098	-2.14202	0.404844	0
12665	(VCL) vinculin	-5.23354	-1.7263	0.329853	0
19173	(CMTM2) CKLF-like MARVEL transmembrane domain containing 2	-5.21658	-1.44459	0.276922	0
7825	(NINJ2) ninjurin 2	-5.13789	-1.4387	0.280018	0
7226	(MPZL1) myelin protein zero-like 1	-5.13104	-1.57019	0.306018	0
5995	(IL1RAP) interleukin 1 receptor accessory protein	-5.12363	-2.1839	0.426241	0
29618	(KIAA1324) KIAA1324	-5.0899	-1.70552	0.33508	0
20420	(C13orf18) chromosome 13 open reading frame 18	-5.07774	-1.3916	0.274059	0
1604	(CCR3) chemokine (C-C motif) receptor 3	-5.072	-1.717	0.338525	0
29558	(NUAK2) NUAK family, SNF1-like kinase, 2	-5.04221	-1.49435	0.296368	0
4589	(GRINA) glutamate receptor, ionotropic, N-methyl D-aspartate-associated protein 1 (glutamate binding)	-4.92383	-1.3056	0.26516	0
3647	(FECH) ferrochelatase (protoporphyria)	-4.92195	-1.62689	0.330538	0
8571	(PACSIN2) protein kinase C and casein kinase substrate in neurons 2	-4.90402	-1.3584	0.276997	0
5974	(IL13RA1) interleukin 13 receptor, alpha 1	-4.86448	-1.8168	0.373483	0
6174	(ITM2B) integral membrane protein 2B	-4.85369	-1.4491	0.298557	0
17077	(CTDSP2) CTD (carboxy-terminal domain, RNA polymerase II, polypeptide A) small phosphatase 2	-4.84315	-1.0241	0.211453	0
19338	(CDC2L6) cell division cycle 2-like 6 (CDK8-like)	-4.80831	-1.4773	0.307239	0
7183	(MNDA) myeloid cell nuclear differentiation antigen	-4.76802	-2.0562	0.431248	0
30580	(SSH2) slingshot homolog 2 (Drosophila)	-4.7668	-1.1848	0.248552	0
23410	(TMBIM1) transmembrane BAX inhibitor motif containing 1	-4.746	-0.992525	0.209129	0
15990	(GCA) grancalcin, EF-hand calcium binding protein	-4.73335	-1.6837	0.35571	0
25022	(C1orf128) chromosome 1 open reading frame 128	-4.72919	-1.39735	0.295473	0
9444	(PRKY) protein kinase, Y-linked	-4.69625	-1.0772	0.229375	0
29116	(TMCC1) transmembrane and coiled-coil domain family 1	-4.68897	-1.1398	0.243081	0
15620	(SIGLEC10) sialic acid binding Ig-like lectin 10	-4.66705	-1.25294	0.268466	0
29786	(SLC25A37) solute carrier family 25, member 37	-4.66618	-1.9593	0.419893	0
5234	(HSPA1L) heat shock 70kDa protein 1-like	-4.63743	-1.0225	0.220489	0
10698	(SEC14L1) SEC14-like 1 (S. cerevisiae)	-4.63049	-1.0168	0.219588	0
1107	(ZFP36L1) zinc finger protein 36, C3H type-like 1	-4.61941	-1.04987	0.227274	0
3072	(DUSP6) dual specificity phosphatase 6	-4.59665	-1.4507	0.3156	0
402	(ALDH1A1) aldehyde dehydrogenase 1 family, member A1	-4.59647	-1.3414	0.291833	0
20392	(SULF2) sulfatase 2	-4.58693	-1.77271	0.386471	0
19084	(AMICA1) adhesion molecule, interacts with CXADR antigen 1	-4.58527	-1.16079	0.253156	0
28917	(JAZF1) JAZF zinc finger 1	-4.57248	-2.1391	0.46782	0
11149	(SNN) stannin	-4.57154	-1.17626	0.2573	0
10827	(SH3BP5) SH3-domain binding protein 5 (BTK-associated)	-4.56836	-0.95196	0.208381	0
8862	(PF4V1) platelet factor 4 variant 1	-4.5558	-1.85158	0.406423	0
29187	(SETD1B) SET domain containing 1B	-4.55024	-0.961571	0.211323	0
17719	(CDC42SE1) CDC42 small effector 1	-4.52933	-1.3232	0.29214	0
4395	(GNAZ) guanine nucleotide binding protein (G protein), alpha z polypeptide	-4.52362	-1.8264	0.403748	0
1085	(BNIP3L) BCL2/adenovirus E1B 19kDa interacting protein 3-like	-4.51743	-2.5648	0.567756	0
16257	(TUBB1) tubulin, beta 1	-4.5084	-2.4575	0.545094	0
2545	(CTSS) cathepsin S	-4.48967	-1.3796	0.307283	0
6563	(LGALS3) lectin, galactoside-binding, soluble, 3	-4.48743	-1.704	0.379727	0
24693	(MICAL2) microtubule associated monoxygenase, calponin and LIM domain containing 2	-4.47617	-1.9786	0.442029	0
6602	(LILRA1) leukocyte immunoglobulin-like receptor, subfamily A (with TM domain), member 1	-4.4688	-1.21529	0.27195	0
18019	(ZFAND3) zinc finger, AN1-type domain 3	-4.46636	-1.1744	0.262944	0
8095	(OAZ1) ornithine decarboxylase antizyme 1	-4.46554	-1.215	0.272084	0
8986	(PIM1) pim-1 oncogene	-4.4585	-1.2373	0.277515	0
13009	(ZNF217) zinc finger protein 217	-4.44075	-1.3124	0.295536	0
4068	(GABARAPL1) GABA(A) receptor-associated protein like 1	-4.42963	-1.2449	0.281039	0
11874	(TMOD4) tropomodulin 4 (muscle)	-4.42795	-1.08394	0.244796	0
4621	(GSPT1) G1 to S phase transition 1	-4.41786	-0.7854	0.177778	0
6953	(CD46) CD46 molecule, complement regulatory protein	-4.4069	-2.1846	0.495722	0
286	(ADRB2) adrenergic, beta-2-, receptor, surface	-4.39595	-1.0549	0.239971	0
7881	(NOTCH1) Notch homolog 1, translocation-associated (Drosophila)	-4.39299	-1.4956	0.340452	0
19057	(CHD6) chromodomain helicase DNA binding protein 6	-4.38264	-1.07621	0.245562	0
21524	(DHRS7) dehydrogenase/reductase (SDR family) member 7	-4.36952	-1.007	0.23046	0
28270	(C19orf22) chromosome 19 open reading frame 22	-4.35535	-1.3189	0.302823	0
11451	(RIOK3) RIO kinase 3 (yeast)	-4.3405	-1.09087	0.251324	0
18958	(RASGRP4) RAS guanyl releasing protein 4	-4.33855	-1.46991	0.338804	0
2315	(CPNE2) copine II	-4.33782	-0.98268	0.226538	0
4764	(H3F3A) H3 histone, family 3A	-4.33749	-1.1624	0.267989	0
17001	(GLIPR1) GLI pathogenesis-related 1	-4.32711	-1.3492	0.311802	0
6871	(MAPK1) mitogen-activated protein kinase 1	-4.31371	-0.9623	0.223079	0
7112	(MKRN1) makorin ring finger protein 1	-4.3109	-2.0306	0.471039	0
9240	(PPBP) pro-platelet basic protein (chemokine (C-X-C motif) ligand 7)	-4.30966	-2.8522	0.661815	0
23475	(FAM24B) family with sequence similarity 24, member B	-4.30844	-1.07881	0.250395	0
21155	(MYLIP) myosin regulatory light chain interacting protein	-4.30841	-0.96512	0.224009	0
9992	(RGS10) regulator of G-protein signaling 10	-4.30458	-0.9044	0.210102	0
31837	(EIF4E3) eukaryotic translation initiation factor 4E family member 3	-4.28803	-1.41823	0.330741	0
21159	(RNF141) ring finger protein 141	-4.28556	-1.1343	0.26468	0
16781	(NPL) N-acetylneuraminate pyruvate lyase (dihydrodipicolinate synthase)	-4.27498	-1.2905	0.301873	0
13257	(CLEC4A) C-type lectin domain family 4, member A	-4.26112	-1.42842	0.335222	0
11185	(SORL1) sortilin-related receptor, L(DLR class) A repeats-containing	-4.2601	-1.3998	0.328584	0
7784	(NFIA) nuclear factor I/A	-4.259	-1.23225	0.289328	0
30784	(SERTAD2) SERTA domain containing 2	-4.25357	-0.9679	0.22755	0
16940	(DGAT2) diacylglycerol O-acyltransferase homolog 2 (mouse)	-4.25022	-1.62782	0.382997	0
29865	(VPS24) vacuolar protein sorting 24 homolog (S. cerevisiae)	-4.24071	-0.8683	0.204753	0
14237	(C22orf13) chromosome 22 open reading frame 13	-4.2343	-0.889111	0.209978	0
11895	(TNFAIP2) tumor necrosis factor, alpha-induced protein 2	-4.23378	-1.6977	0.400989	0
7544	(MYADM) myeloid-associated differentiation marker	-4.2243	-1.4144	0.334824	0
2439	(CSF3R) colony stimulating factor 3 receptor (granulocyte)	-4.21942	-1.6175	0.383346	0
8096	(OAZ2) ornithine decarboxylase antizyme 2	-4.21295	-1.2271	0.291268	0
30886	(FAM45B) family with sequence similarity 45, member B	-4.20704	-1.01889	0.242187	0
8861	(PF4) platelet factor 4	-4.2039	-2.2112	0.525987	0
6110	(IQGAP1) IQ motif containing GTPase activating protein 1	-4.20261	-1.0304	0.245181	0
11927	(TNFSF12) tumor necrosis factor (ligand) superfamily, member 12	-4.20037	-1.0104	0.24055	0
478	(AMY2B) amylase, alpha 2B (pancreatic)	-4.19725	-1.13433	0.270255	0
9677	(PTPRN2) protein tyrosine phosphatase, receptor type, N polypeptide 2	-4.19634	-2.1516	0.512733	0
4390	(GNAQ) guanine nucleotide binding protein (G protein), q polypeptide	-4.18201	-1.07644	0.257398	0
18040	(ARID1B) AT rich interactive domain 1B (SWI1-like)	-4.18183	-1.0263	0.245419	0
7219	(MPP1) membrane protein, palmitoylated 1, 55kDa	-4.17721	-1.6343	0.391242	0
29805	(NFKBIZ) nuclear factor of kappa light polypeptide gene enhancer in B-cells inhibitor, zeta	-4.16873	-1.3638	0.32715	0
28867	(IGF2BP2) insulin-like growth factor 2 mRNA binding protein 2	-4.14942	-1.8571	0.447556	0
21378	(OGFRL1) opioid growth factor receptor-like 1	-4.14805	-1.2986	0.313062	0
1093	(BPGM) 2,3-bisphosphoglycerate mutase	-4.14737	-2.06241	0.497282	0
15492	(ANKH) ankylosis, progressive homolog (mouse)	-4.14201	-1.1824	0.285465	0
12706	(VNN2) vanin 2	-4.13772	-1.2333	0.298062	0
15514	(PICALM) phosphatidylinositol binding clathrin assembly protein	-4.13447	-1.0954	0.264943	0
4892	(HGD) homogentisate 1,2-dioxygenase (homogentisate oxidase)	-4.13425	-1.33562	0.323062	0
7978	(NR3C1) nuclear receptor subfamily 3, group C, member 1 (glucocorticoid receptor)	-4.12813	-1.0056	0.243597	0
28472	(TMEM43) transmembrane protein 43	-4.11621	-1.3203	0.320756	0
11367	(STAT5B) signal transducer and activator of transcription 5B	-4.09957	-1.1335	0.276493	0
4765	(H3F3B) H3 histone, family 3B (H3.3B)	-4.09543	-1.0218	0.249498	0
4840	(HCK) hemopoietic cell kinase	-4.09024	-1.8106	0.442664	0
14885	(DNAJA4) DnaJ (Hsp40) homolog, subfamily A, member 4	-4.09013	-1.1808	0.288695	0
2301	(CPD) carboxypeptidase D	-4.0809	-1.7315	0.424294	0
6155	(ITGB2) integrin, beta 2 (complement component 3 receptor 3 and 4 subunit)	-4.0802	-1.084	0.265673	0
6206	(JUND) jun D proto-oncogene	-4.07717	-0.9845	0.241466	0
11773	(TGFBR2) transforming growth factor, beta receptor II (70/80kDa)	-4.07664	-1.32703	0.325521	0
6196	(JARID2) jumonji, AT rich interactive domain 2	-4.07574	-0.955538	0.234445	0
1932	(CHI3L1) chitinase 3-like 1 (cartilage glycoprotein-39)	-4.07091	-1.539	0.378048	0
3569	(ACSL1) acyl-CoA synthetase long-chain family member 1	-4.06701	-1.7362	0.426898	0
29003	(ZNF609) zinc finger protein 609	-4.0661	-1.076	0.264627	0
10662	(SDCBP) syndecan binding protein (syntenin)	-4.06402	-1.3968	0.343699	0
26542	(MPP7) membrane protein, palmitoylated 7 (MAGUK p55 subfamily member 7)	-4.05282	-1.7771	0.438485	0
28985	(LPGAT1) lysophosphatidylglycerol acyltransferase 1	-4.0449	-0.9938	0.245692	0
21175	(ZC3H12D) zinc finger CCCH-type containing 12D	-4.03871	-0.90059	0.22299	0
9998	(RGS2) regulator of G-protein signaling 2, 24kDa	-4.03604	-1.4687	0.363897	0
16457	(C21orf7) chromosome 21 open reading frame 7	-4.0213	-1.64451	0.40895	0
9310	(PPP2R5B) protein phosphatase 2, regulatory subunit B', beta isoform	-4.01693	-0.9189	0.228757	0
24145	(GAL3ST4) galactose-3-O-sulfotransferase 4	-4.01306	-1.1721	0.292071	0
17075	(MAP3K7IP2) mitogen-activated protein kinase kinase kinase 7 interacting protein 2	-4.01113	-1.24404	0.310148	0
9406	(PKN2) protein kinase N2	-4.00918	-1.0934	0.272724	0
18327	(YPEL3) yippee-like 3 (Drosophila)	-4.00101	-1.0786	0.269582	0
3377	(EPB41) erythrocyte membrane protein band 4.1 (elliptocytosis 1, RH-linked)	-3.99996	-1.2796	0.319903	0
16859	(NOS1AP) nitric oxide synthase 1 (neuronal) adaptor protein	-3.9982	-1.58054	0.395314	0
1968	(LYST) lysosomal trafficking regulator	-3.99378	-1.40009	0.350567	0
3621	(FCGRT) Fc fragment of IgG, receptor, transporter, alpha	-3.99268	-1.2221	0.306085	0
3382	(EPB49) erythrocyte membrane protein band 4.9 (dematin)	-3.98887	-1.5131	0.379331	0
14370	(PRSS23) protease, serine, 23	-3.98555	-1.3811	0.346527	0
6076	(INPP5A) inositol polyphosphate-5-phosphatase, 40kDa	-3.98095	-1.0598	0.266218	0
26572	(TMEM71) transmembrane protein 71	-3.97958	-1.16265	0.292154	0
4341	(GLUL) glutamate-ammonia ligase (glutamine synthetase)	-3.97376	-1.67552	0.421646	0
12782	(WNT3) wingless-type MMTV integration site family, member 3	-3.96129	-0.857644	0.216506	0
4832	(HBG2) hemoglobin, gamma G	-3.95298	-1.9798	0.500838	0
3051	(TSC22D3) TSC22 domain family, member 3	-3.95044	-1.1957	0.302675	0
10731	(SEMA4C) sema domain, immunoglobulin domain (Ig), transmembrane domain (TM) and short cytoplasmic domain, (semaphorin) 4C	-3.94735	-1.1163	0.282798	0
29559	(TMEM49) transmembrane protein 49	-3.91984	-1.202	0.306645	0
12449	(TYROBP) TYRO protein tyrosine kinase binding protein	-3.91325	-1.361	0.347793	0
14189	(LST1) leukocyte specific transcript 1	-3.90566	-1.94926	0.499086	0
14558	(CLEC7A) C-type lectin domain family 7, member A	-3.90527	-1.48338	0.379841	0
10469	(RTN3) reticulon 3	-3.89902	-0.9806	0.251499	0
11847	(TLR1) toll-like receptor 1	-3.89048	-1.4917	0.383424	0
24108	(AKNA) AT-hook transcription factor	-3.88435	-0.984043	0.253335	0
7154	(MME) membrane metallo-endopeptidase	-3.87286	-1.6537	0.426997	0
6243	(KCNE3) potassium voltage-gated channel, Isk-related family, member 3	-3.86941	-1.76072	0.455036	0
30792	(EIF1B) eukaryotic translation initiation factor 1B	-3.86928	-1.182	0.305483	0
10858	(SIAH2) seven in absentia homolog 2 (Drosophila)	-3.8639	-1.0893	0.281917	0
11785	(THBS1) thrombospondin 1	-3.86337	-1.2057	0.312085	0
13564	(SPOCK2) sparc/osteonectin, cwcv and kazal-like domains proteoglycan (testican) 2	-3.8606	-1.1873	0.307543	0
9582	(PTAFR) platelet-activating factor receptor	-3.85316	-1.9995	0.518924	0
6998	(MEFV) Mediterranean fever	-3.85268	-1.35434	0.351533	0
11784	(THBD) thrombomodulin	-3.84967	-1.4677	0.381253	0
1050	(BID) BH3 interacting domain death agonist	-3.84432	-1.0479	0.272584	0
25439	(C22orf25) chromosome 22 open reading frame 25	-3.8288	-1.03259	0.269689	0
19006	(HIPK1) homeodomain interacting protein kinase 1	-3.82706	-1.09354	0.285739	0
8060	(NUMB) numb homolog (Drosophila)	-3.82262	-1.1791	0.308454	0
17852	(CHPT1) choline phosphotransferase 1	-3.8175	-1.1985	0.313949	0
25312	(C4orf18) chromosome 4 open reading frame 18	-3.81631	-1.00104	0.262305	0
8634	(PBX3) pre-B-cell leukemia homeobox 3	-3.8131	-0.9713	0.254727	0
17142	(OPTN) optineurin	-3.80457	-1.1573	0.304187	0
3381	(EPB42) erythrocyte membrane protein band 4.2	-3.80025	-1.96262	0.516446	0
11906	(TNFRSF10C) tumor necrosis factor receptor superfamily, member 10c, decoy without an intracellular domain	-3.79572	-1.3673	0.360221	0
10477	(RXRA) retinoid X receptor, alpha	-3.79497	-1.3982	0.368435	0
23999	(TMEM111) transmembrane protein 111	-3.79137	-0.9843	0.259616	0
13281	(ESPN) espin	-3.78913	-1.12685	0.29739	0
9725	(PYGL) phosphorylase, glycogen, liver	-3.78452	-1.1471	0.303103	0
8999	(PISD) phosphatidylserine decarboxylase	-3.78376	-0.9325	0.246448	0
11430	(STX12) syntaxin 12	-3.7823	-0.9279	0.245327	0
9769	(RGL2) ral guanine nucleotide dissociation stimulator-like 2	-3.78159	-0.8702	0.230115	0
15532	(JAM3) junctional adhesion molecule 3	-3.77948	-0.9096	0.240668	0
6735	(LYN) v-yes-1 Yamaguchi sarcoma viral related oncogene homolog	-3.77157	-1.289	0.341768	0
19180	(RNF44) ring finger protein 44	-3.76974	-1.4038	0.372387	0
361	(AK1) adenylate kinase 1	-3.76846	-0.9945	0.263901	0
904	(AXIN2) axin 2	-3.76201	-0.873105	0.232085	0
11787	(THBS3) thrombospondin 3	-3.74422	-0.94073	0.251248	0
17278	(PNRC1) proline-rich nuclear receptor coactivator 1	-3.73908	-1.591	0.425506	0
8828	(PELI2) pellino homolog 2 (Drosophila)	-3.73842	-1.18789	0.317751	0
18618	(LRRK2) leucine-rich repeat kinase 2	-3.73707	-1.5302	0.409465	0
29014	(ZBTB39) zinc finger and BTB domain containing 39	-3.73149	-0.7693	0.206164	0
9605	(PTGS2) prostaglandin-endoperoxide synthase 2 (prostaglandin G/H synthase and cyclooxygenase)	-3.72814	-1.0519	0.282151	0
8590	(PAK1) p21 protein (Cdc42/Rac)-activated kinase 1	-3.7147	-1.0446	0.281207	0
735	(ASAH1) N-acylsphingosine amidohydrolase (acid ceramidase) 1	-3.71299	-1.1489	0.309427	0
1338	(C5AR1) complement component 5a receptor 1	-3.70791	-1.14797	0.309601	0
17753	(TSPAN5) tetraspanin 5	-3.69815	-1.2018	0.324973	0
14240	(SMPD3) sphingomyelin phosphodiesterase 3, neutral membrane (neutral sphingomyelinase II)	-3.6972	-1.47587	0.399186	0
8827	(PELI1) pellino homolog 1 (Drosophila)	-3.69362	-1.2672	0.343078	0
348	(AHR) aryl hydrocarbon receptor	-3.69135	-1.4168	0.383816	0
6152	(ITGAX) integrin, alpha X (complement component 3 receptor 4 subunit)	-3.68053	-1.0766	0.292512	0
16658	(MOAP1) modulator of apoptosis 1	-3.67968	-1.35155	0.367301	0
28571	(LYSMD2) LysM, putative peptidoglycan-binding, domain containing 2	-3.67615	-1.41768	0.385641	0
4947	(HLA-DRA) major histocompatibility complex, class II, DR alpha	-3.67427	-1.4338	0.390227	0
20376	(SUMF1) sulfatase modifying factor 1	-3.67058	-0.7503	0.204409	0
4171	(GATA2) GATA binding protein 2	-3.66727	-1.2309	0.335645	0
16952	(TXNIP) thioredoxin interacting protein	-3.66297	-1.1134	0.303961	0
16937	(ARL6IP5) ADP-ribosylation-like factor 6 interacting protein 5	-3.66023	-0.89446	0.244373	0
11850	(TLR4) toll-like receptor 4	-3.65564	-1.28839	0.352439	0
21595	(SESN1) sestrin 1	-3.6549	-1.07248	0.293435	0
28912	(WDR45) WD repeat domain 45	-3.64786	-0.9813	0.269007	0
16892	(CD96) CD96 molecule	-3.64073	-1.2007	0.329797	0
28951	(ARHGAP25) Rho GTPase activating protein 25	-3.62532	-0.893	0.246323	0
11131	(SNAP23) synaptosomal-associated protein, 23kDa	-3.62218	-0.8549	0.236018	0
25836	(FAM65A) family with sequence similarity 65, member A	-3.61975	-1.312	0.362456	0
2561	(CXCR4) chemokine (C-X-C motif) receptor 4	-3.61645	-1.0904	0.301511	0
19125	(FGD4) FYVE, RhoGEF and PH domain containing 4	-3.61497	-1.20062	0.332125	0
5392	(IER3) immediate early response 3	-3.60508	-1.2436	0.344958	0
14974	(SNX10) sorting nexin 10	-3.60095	-1.26919	0.352459	0
13632	(MAML1) mastermind-like 1 (Drosophila)	-3.58771	-0.7739	0.215709	0
6831	(MANBA) mannosidase, beta A, lysosomal	-3.58703	-0.6083	0.169583	0
15667	(MTPN) myotrophin	-3.58698	-1.4089	0.392782	0
29912	(CALCOCO2) calcium binding and coiled-coil domain 2	-3.57116	-0.9219	0.258151	0
25918	(FAM104A) family with sequence similarity 104, member A	-3.57061	-1.0081	0.282333	0
20582	(CYP2U1) cytochrome P450, family 2, subfamily U, polypeptide 1	-3.56924	-0.92205	0.258332	0
8633	(PBX2) pre-B-cell leukemia homeobox 2	-3.56631	-1.0303	0.288898	0
29090	(SMCHD1) structural maintenance of chromosomes flexible hinge domain containing 1	-3.56369	-1.69054	0.47438	0
21559	(TSPYL4) TSPY-like 4	-3.55922	-1.02927	0.289185	0
125	(ACPP) acid phosphatase, prostate	-3.55849	-0.8478	0.238247	0
8947	(PI3) peptidase inhibitor 3, skin-derived	-3.55818	-2.8831	0.810275	0
14678	(KCTD12) potassium channel tetramerisation domain containing 12	-3.55708	-1.59256	0.447715	0
4940	(HLA-DPB1) major histocompatibility complex, class II, DP beta 1	-3.55433	-1.0013	0.281712	0
18275	(ABTB1) ankyrin repeat and BTB (POZ) domain containing 1	-3.54924	-1.1277	0.31773	0
18075	(ERAF) erythroid associated factor	-3.54123	-1.04374	0.294739	0
29151	(DTX4) deltex homolog 4 (Drosophila)	-3.53802	-0.868952	0.245604	0
4704	(GYPC) glycophorin C (Gerbich blood group)	-3.53303	-1.9483	0.551453	0
561	(AP2A1) adaptor-related protein complex 2, alpha 1 subunit	-3.5234	-0.690675	0.196025	0
9070	(PLEK) pleckstrin	-3.5171	-1.3486	0.383441	0
26097	(VPS37C) vacuolar protein sorting 37 homolog C (S. cerevisiae)	-3.51688	-0.8433	0.239787	0
4829	(HBD) hemoglobin, delta	-3.51299	-1.31926	0.375536	0
548	(AOAH) acyloxyacyl hydrolase (neutrophil)	-3.51163	-0.9834	0.280041	0
4693	(GUK1) guanylate kinase 1	-3.50803	-1.0703	0.3051	0
9055	(PLCB2) phospholipase C, beta 2	-3.50746	-0.7591	0.216425	0
16247	(SIRPB2) signal-regulatory protein beta 2	-3.50507	-1.21077	0.345435	0
6263	(KCNJ2) potassium inwardly-rectifying channel, subfamily J, member 2	-3.50105	-1.7307	0.494338	0
8875	(PFKFB4) 6-phosphofructo-2-kinase/fructose-2,6-biphosphatase 4	-3.48594	-1.11801	0.320721	0
29619	(MPEG1) macrophage expressed 1	-3.48555	-1.1449	0.32847	0
11609	(TBXAS1) thromboxane A synthase 1 (platelet)	-3.48541	-1.0902	0.31279	0
21496	(ARFIP1) ADP-ribosylation factor interacting protein 1	-3.48013	-1.1988	0.34447	0
15632	(TLR8) toll-like receptor 8	-3.47983	-2.2213	0.638336	0
31713	(CLEC12A) C-type lectin domain family 12, member A	-3.47811	-1.58933	0.456953	0
19388	(PPM1F) protein phosphatase 1F (PP2C domain containing)	-3.47551	-0.9075	0.261113	0
13375	(MS4A6A) membrane-spanning 4-domains, subfamily A, member 6A	-3.47518	-1.55344	0.44701	0
17422	(CHST11) carbohydrate (chondroitin 4) sulfotransferase 11	-3.46967	-0.7326	0.211144	0
5362	(ID3) inhibitor of DNA binding 3, dominant negative helix-loop-helix protein	-3.46677	-0.7763	0.223926	0
21208	(WDR26) WD repeat domain 26	-3.46327	-1.0991	0.317359	0
4403	(GNG11) guanine nucleotide binding protein (G protein), gamma 11	-3.46199	-1.6817	0.485761	0
3702	(FHL1) four and a half LIM domains 1	-3.45429	-1.71578	0.496708	0
6740	(LYZ) lysozyme (renal amyloidosis)	-3.45398	-2.0258	0.586512	0
8632	(PBX1) pre-B-cell leukemia homeobox 1	-3.45057	-1.12057	0.324749	0
29612	(LAPTM5) lysosomal multispanning membrane protein 5	-3.44694	-1.0003	0.290199	0
2959	(DNASE1L3) deoxyribonuclease I-like 3	-3.44629	-1.06066	0.307768	0
4823	(HBA1) hemoglobin, alpha 1	-3.44461	-1.7797	0.516662	0
560	(AP1S2) adaptor-related protein complex 1, sigma 2 subunit	-3.44449	-1.4931	0.433475	0
17515	(GAB3) GRB2-associated binding protein 3	-3.44399	-0.9419	0.273491	0
18424	(EIF2C4) eukaryotic translation initiation factor 2C, 4	-3.44384	-1.00538	0.291936	0
9604	(PTGS1) prostaglandin-endoperoxide synthase 1 (prostaglandin G/H synthase and cyclooxygenase)	-3.43782	-0.9506	0.276513	0
19177	(CMTM6) CKLF-like MARVEL transmembrane domain containing 6	-3.43119	-1.14263	0.333011	0
13222	(BCL11B) B-cell CLL/lymphoma 11B (zinc finger protein)	-3.4278	-1.0868	0.317054	0
17198	(CHSY1) chondroitin sulfate synthase 1	-3.42705	-1.0121	0.295327	0
24150	(TRIM58) tripartite motif-containing 58	-3.42456	-1.6582	0.484208	0
26088	(NBPF1) neuroblastoma breakpoint family, member 1	-3.42305	-0.6746	0.197076	0
20246	(RAB2B) RAB2B, member RAS oncogene family	-3.42015	-1.3303	0.38896	0
5344	(ICAM1) intercellular adhesion molecule 1	-3.41204	-1.00406	0.29427	0
29546	(SH3YL1) SH3 domain containing, Ysc84-like 1 (S. cerevisiae)	-3.40923	-0.974529	0.28585	0
12694	(VIPR1) vasoactive intestinal peptide receptor 1	-3.40447	-1.09468	0.321542	0
26876	(PARP15) poly (ADP-ribose) polymerase family, member 15	-3.39748	-1.35842	0.399831	0
12648	(VAPA) VAMP (vesicle-associated membrane protein)-associated protein A, 33kDa	-3.39534	-0.696022	0.204993	0
18455	(PROK2) prokineticin 2	-3.39216	-1.50457	0.443544	0
10952	(SLCO3A1) solute carrier organic anion transporter family, member 3A1	-3.38887	-0.8358	0.246631	0
28789	(TMEM66) transmembrane protein 66	-3.3879	-0.8613	0.254228	0
7002	(MEIS3P1) Meis homeobox 3 pseudogene 1	-3.38268	-1.08265	0.320057	0
10387	(RPS14) ribosomal protein S14	-3.38042	-1.076	0.318304	0
7135	(AFF1) AF4/FMR2 family, member 1	-3.37887	-0.886256	0.262294	0
17200	(LRRN3) leucine rich repeat neuronal 3	-3.37699	-1.21906	0.36099	0
1323	(C4A) complement component 4A (Rodgers blood group)	-3.363	-1.29493	0.385052	0
3338	(CTTN) cortactin	-3.36285	-1.1677	0.347235	0
21289	(UBR2) ubiquitin protein ligase E3 component n-recognin 2	-3.36078	-1.4267	0.424515	0
30811	(CD300LB) CD300 molecule-like family member b	-3.35632	-1.10317	0.328684	0
25508	(XKR8) XK, Kell blood group complex subunit-related family, member 8	-3.35329	-0.7014	0.209168	0
29076	(CEP68) centrosomal protein 68kDa	-3.35089	-0.837914	0.250057	0
22211	(FAM62B) family with sequence similarity 62 (C2 domain containing) member B	-3.35061	-1.02274	0.305239	0
28087	(ARRDC4) arrestin domain containing 4	-3.34537	-1.04871	0.313482	0
12463	(UBB) ubiquitin B	-3.34503	-1.6507	0.493478	0
2218	(COL9A2) collagen, type IX, alpha 2	-3.34163	-0.6787	0.203104	0
4951	(HLA-DRB3) major histocompatibility complex, class II, DR beta 3	-3.33584	-1.22851	0.368276	0
7900	(NPEPPS) aminopeptidase puromycin sensitive	-3.32798	-0.6835	0.20538	0
25234	(C1orf63) chromosome 1 open reading frame 63	-3.32522	-0.91108	0.273991	0
16951	(IVNS1ABP) influenza virus NS1A binding protein	-3.32446	-0.8325	0.250416	0
9046	(PLAGL1) pleiomorphic adenoma gene-like 1	-3.32408	-1.20613	0.362846	0
7043	(MGAM) maltase-glucoamylase (alpha-glucosidase)	-3.32297	-1.3521	0.406895	0
1130	(BTG1) B-cell translocation gene 1, anti-proliferative	-3.32168	-0.9014	0.271369	0
14063	(HDAC4) histone deacetylase 4	-3.32104	-0.84643	0.254869	0
16354	(ADHFE1) alcohol dehydrogenase, iron containing, 1	-3.32087	-0.97375	0.293221	0
4238	(GFI1B) growth factor independent 1B transcription repressor	-3.32044	-1.02739	0.309414	0
1557	(CBX7) chromobox homolog 7	-3.31994	-0.727414	0.219104	0
3336	(EMR1) egf-like module containing, mucin-like, hormone receptor-like 1	-3.3178	-1.1599	0.349599	0
11848	(TLR2) toll-like receptor 2	-3.31623	-1.4884	0.448823	0
19421	(ING5) inhibitor of growth family, member 5	-3.31314	-0.8403	0.253627	0
20365	(KIAA1737) KIAA1737	-3.31186	-1.00022	0.302013	0
29095	(TSC22D2) TSC22 domain family, member 2	-3.31007	-0.9218	0.278484	0
16844	(CREB5) cAMP responsive element binding protein 5	-3.30785	-1.1697	0.353613	0
14958	(PUM2) pumilio homolog 2 (Drosophila)	-3.30349	-0.5826	0.176359	0
4527	(GPR77) G protein-coupled receptor 77	-3.2981	-1.07513	0.325985	0
9666	(PTPRC) protein tyrosine phosphatase, receptor type, C	-3.29228	-0.9196	0.27932	0
3725	(FKBP9) FK506 binding protein 9, 63 kDa	-3.28746	-1.48454	0.451575	0
11306	(SRPK2) SFRS protein kinase 2	-3.28641	-1.0226	0.311161	0
3608	(FCAR) Fc fragment of IgA, receptor for	-3.28479	-1.06412	0.323955	0
3976	(FTH1) ferritin, heavy polypeptide 1	-3.28158	-1.2491	0.38064	0
9771	(RAB31) RAB31, member RAS oncogene family	-3.27632	-1.0354	0.316025	0
10070	(RNF7) ring finger protein 7	-3.27283	-0.97648	0.298359	0
5346	(ICAM3) intercellular adhesion molecule 3	-3.27127	-0.9102	0.278241	0
9894	(RBL2) retinoblastoma-like 2 (p130)	-3.27113	-1.2645	0.386564	0
17721	(C20orf194) chromosome 20 open reading frame 194	-3.27063	-1.09492	0.334774	0
7733	(NEDD9) neural precursor cell expressed, developmentally down-regulated 9	-3.27057	-1.0131	0.309762	0
14122	(CRAMP1L) Crm, cramped-like (Drosophila)	-3.26981	-0.6958	0.212795	0
10333	(RPL30) ribosomal protein L30	-3.26376	-1.51146	0.463104	0
18280	(RNF130) ring finger protein 130	-3.26091	-0.8468	0.259682	0
11507	(SYPL1) synaptophysin-like 1	-3.25787	-1.1679	0.358486	0
16983	(OLIG1) oligodendrocyte transcription factor 1	-3.25717	-1.6608	0.509891	0
3602	(FBLN5) fibulin 5	-3.25661	-1.02571	0.314962	0
19179	(CMTM8) CKLF-like MARVEL transmembrane domain containing 8	-3.25585	-1.13081	0.347316	0
11233	(SPAST) spastin	-3.25568	-1.19475	0.366974	0
576	(APAF1) apoptotic peptidase activating factor 1	-3.25532	-1.1141	0.342239	0
6248	(KCNG1) potassium voltage-gated channel, subfamily G, member 1	-3.2531	-1.1594	0.356398	0
6854	(MAP3K2) mitogen-activated protein kinase kinase kinase 2	-3.25282	-0.7385	0.227034	0
29196	(SLC45A4) solute carrier family 45, member 4	-3.25207	-1.0821	0.332742	0
29285	(RANBP10) RAN binding protein 10	-3.2488	-0.7144	0.219897	0
7437	(MTHFS) 5,10-methenyltetrahydrofolate synthetase (5-formyltetrahydrofolate cyclo-ligase)	-3.24628	-0.945171	0.291155	0
9784	(RAB5B) RAB5B, member RAS oncogene family	-3.2459	-0.6571	0.20244	0
20331	(RASA3) RAS p21 protein activator 3	-3.24562	-0.7595	0.234008	0
4036	(FYB) FYN binding protein (FYB-120/130)	-3.24515	-0.9097	0.280326	0
24257	(TMBIM4) transmembrane BAX inhibitor motif containing 4	-3.24479	-0.885437	0.27288	0
13464	(SERINC1) serine incorporator 1	-3.24371	-1.0166	0.313406	0
11017	(SLC31A2) solute carrier family 31 (copper transporters), member 2	-3.23836	-0.8829	0.272638	0
712	(ARRB2) arrestin, beta 2	-3.23754	-1.135	0.350575	0
20651	(SLC37A3) solute carrier family 37 (glycerol-3-phosphate transporter), member 3	-3.23413	-1.02788	0.317822	0
29991	(PAN3) PAN3 poly(A) specific ribonuclease subunit homolog (S. cerevisiae)	-3.23008	-1.11573	0.345419	0
17435	(SLC12A9) solute carrier family 12 (potassium/chloride transporters), member 9	-3.22827	-0.6958	0.215533	0
9883	(RASSF2) Ras association (RalGDS/AF-6) domain family member 2	-3.22745	-1.05201	0.325957	0
4602	(CXCL1) chemokine (C-X-C motif) ligand 1 (melanoma growth stimulating activity, alpha)	-3.22546	-0.9999	0.310002	0
21872	(GIMAP4) GTPase, IMAP family member 4	-3.22512	-1.0425	0.323244	0
5994	(IL1R2) interleukin 1 receptor, type II	-3.21762	-1.0373	0.322381	0
21689	(FIS1) fission 1 (mitochondrial outer membrane) homolog (S. cerevisiae)	-3.21426	-0.693	0.215602	0
14282	(C14orf4) chromosome 14 open reading frame 4	-3.21233	-1.02631	0.319491	0
7671	(NCOA4) nuclear receptor coactivator 4	-3.21221	-1.1412	0.355269	0
21792	(GIMAP8) GTPase, IMAP family member 8	-3.20975	-1.01703	0.316856	0
5393	(IER5) immediate early response 5	-3.2014	-0.941	0.293934	0
18329	(YPEL5) yippee-like 5 (Drosophila)	-3.19405	-1.16395	0.364412	0
3609	(FCER1A) Fc fragment of IgE, high affinity I, receptor for; alpha polypeptide	-3.19386	-2.0687	0.647711	0
7377	(MSRA) methionine sulfoxide reductase A	-3.19141	-0.7315	0.229209	0
7619	(PPP1R12B) protein phosphatase 1, regulatory (inhibitor) subunit 12B	-3.18807	-1.15509	0.362315	0
935	(BACH1) BTB and CNC homology 1, basic leucine zipper transcription factor 1	-3.18789	-1.3827	0.433735	0
30032	(PACS1) phosphofurin acidic cluster sorting protein 1	-3.18752	-0.666733	0.20917	0
10541	(SATB1) SATB homeobox 1	-3.18187	-1.266	0.39788	0
16298	(MIDN) midnolin	-3.1808	-0.9171	0.288324	0
14261	(RGS18) regulator of G-protein signaling 18	-3.18058	-1.41916	0.446194	0
3249	(EIF1) eukaryotic translation initiation factor 1	-3.17193	-1.0587	0.333771	0
30590	(TMEM50A) transmembrane protein 50A	-3.17039	-1.0233	0.322768	0
9704	(PVALB) parvalbumin	-3.16483	-0.88069	0.278274	0
9392	(PRKAR2B) protein kinase, cAMP-dependent, regulatory, type II, beta	-3.16068	-1.6854	0.53324	0
23087	(SLC43A2) solute carrier family 43, member 2	-3.15821	-1.13137	0.358232	0
5953	(IGSF6) immunoglobulin superfamily, member 6	-3.15594	-1.2265	0.388632	0
29578	(C1orf96) chromosome 1 open reading frame 96	-3.15098	-1.1248	0.356968	0
14888	(DNAJB6) DnaJ (Hsp40) homolog, subfamily B, member 6	-3.14867	-0.615	0.195321	0
21751	(KBTBD2) kelch repeat and BTB (POZ) domain containing 2	-3.13775	-0.7367	0.234786	0
16468	(LACTB) lactamase, beta	-3.1316	-0.9176	0.293013	0
9107	(PLXND1) plexin D1	-3.13097	-0.932622	0.29787	0
31406	(WDR37) WD repeat domain 37	-3.12714	-0.622387	0.199028	0
14262	(AUTS2) autism susceptibility candidate 2	-3.12299	-0.9712	0.310984	0
6141	(ITGA5) integrin, alpha 5 (fibronectin receptor, alpha polypeptide)	-3.12159	-0.8581	0.274892	0
9902	(RBM5) RNA binding motif protein 5	-3.11877	-0.5095	0.163366	0
10732	(SEMA4D) sema domain, immunoglobulin domain (Ig), transmembrane domain (TM) and short cytoplasmic domain, (semaphorin) 4D	-3.1172	-0.7964	0.255486	0
10548	(ATXN1) ataxin 1	-3.11593	-0.9082	0.29147	0
6025	(IL8) interleukin 8	-3.11558	-2.3629	0.758414	0
20073	(SNX27) sorting nexin family member 27	-3.09914	-0.8785	0.283465	0
13352	(MAP1LC3B) microtubule-associated protein 1 light chain 3 beta	-3.09681	-0.6205	0.200368	0
5163	(HPS1) Hermansky-Pudlak syndrome 1	-3.09387	-0.8308	0.268531	0
7142	(MARCKSL1) MARCKS-like 1	-3.09347	-0.7209	0.233039	0
19353	(SIN3A) SIN3 homolog A, transcription regulator (yeast)	-3.09154	-0.726386	0.234959	0
3093	(DYRK2) dual-specificity tyrosine-(Y)-phosphorylation regulated kinase 2	-3.09096	-1.0901	0.352673	0
12504	(UBL3) ubiquitin-like 3	-3.08608	-1.1525	0.373451	0
29176	(GARNL4) GTPase activating Rap/RanGAP domain-like 4	-3.08401	-1.0965	0.355544	0
7600	(MYO1F) myosin IF	-3.0815	-1.1342	0.368067	0
17787	(LIN7A) lin-7 homolog A (C. elegans)	-3.07956	-0.8853	0.287476	0
20443	(MTSS1) metastasis suppressor 1	-3.07888	-1.0326	0.335382	0
8941	(SERPINA1) serpin peptidase inhibitor, clade A (alpha-1 antiproteinase, antitrypsin), member 1	-3.07622	-1.11207	0.361504	0
6501	(LAMP2) lysosomal-associated membrane protein 2	-3.07472	-1.068	0.347349	0
11860	(TM6SF1) transmembrane 6 superfamily member 1	-3.0742	-1.20823	0.393023	0
15831	(SSBP2) single-stranded DNA binding protein 2	-3.07337	-0.54775	0.178224	0
8747	(PCSK5) proprotein convertase subtilisin/kexin type 5	-3.0727	-0.9026	0.293748	0
24239	(TMCC2) transmembrane and coiled-coil domain family 2	-3.06708	-0.75459	0.246029	0
2481	(CSTA) cystatin A (stefin A)	-3.06248	-1.3301	0.434321	0
3500	(EVI2B) ecotropic viral integration site 2B	-3.06184	-0.8595	0.280714	0
19391	(SOCS3) suppressor of cytokine signaling 3	-3.06158	-0.9469	0.309284	0
29199	(TMCC3) transmembrane and coiled-coil domain family 3	-3.05837	-0.8973	0.293392	0
1224	(C18orf1) chromosome 18 open reading frame 1	-3.05328	-1.124	0.368129	0
6924	(LAPTM4A) lysosomal protein transmembrane 4 alpha	-3.05288	-0.936	0.306595	0
16396	(OSBPL8) oxysterol binding protein-like 8	-3.05236	-1.2623	0.413549	0
6052	(IMPDH1) IMP (inosine monophosphate) dehydrogenase 1	-3.05088	-0.6594	0.216134	0
16753	(PRDX6) peroxiredoxin 6	-3.04424	-0.8078	0.265354	0
9571	(PSMF1) proteasome (prosome, macropain) inhibitor subunit 1 (PI31)	-3.04419	-0.9313	0.305927	0
20301	(SLC22A15) solute carrier family 22, member 15	-3.03878	-1.10491	0.363605	0
10494	(S100A4) S100 calcium binding protein A4	-3.03823	-0.8586	0.282599	0
643	(AQP9) aquaporin 9	-3.03631	-2.2162	0.729898	0
4170	(GATA1) GATA binding protein 1 (globin transcription factor 1)	-3.03062	-1.547	0.510456	0
11935	(CD40LG) CD40 ligand	-3.0222	-0.8669	0.286844	0
1674	(CD3E) CD3e molecule, epsilon (CD3-TCR complex)	-3.02063	-0.80056	0.26503	0
2311	(CPM) carboxypeptidase M	-3.0203	-0.9915	0.328279	0
6171	(ITK) IL2-inducible T-cell kinase	-3.01436	-0.7277	0.241411	0
14957	(PUM1) pumilio homolog 1 (Drosophila)	-3.01334	-0.916014	0.303986	0
13602	(FBXL5) F-box and leucine-rich repeat protein 5	-3.01302	-1.05564	0.350359	0
16372	(FAM8A1) family with sequence similarity 8, member A1	-3.01127	-1.2135	0.402986	0
5439	(IFNGR1) interferon gamma receptor 1	-3.00849	-1.5827	0.526078	0
15862	(SMOX) spermine oxidase	-3.00839	-0.85452	0.284045	0
3289	(EIF4EBP2) eukaryotic translation initiation factor 4E binding protein 2	-3.00664	-1.0638	0.353817	0
215	(ADAM8) ADAM metallopeptidase domain 8	-3.00609	-0.8489	0.282394	0
16132	(SRXN1) sulfiredoxin 1 homolog (S. cerevisiae)	-3.00356	-0.669775	0.222994	0
27274	(C10orf128) chromosome 10 open reading frame 128	-3.00261	-1.03567	0.344923	0
2558	(CX3CR1) chemokine (C-X3-C motif) receptor 1	-3.00195	-1.0024	0.333916	0
13918	(BAT2) HLA-B associated transcript 2	-3.00168	-0.6507	0.216779	0
7067	(CIITA) class II, major histocompatibility complex, transactivator	-3.00044	-0.976	0.325285	0
2877	(DIAPH2) diaphanous homolog 2 (Drosophila)	-3.00032	-1.1857	0.395191	0
10967	(SLC22A3) solute carrier family 22 (extraneuronal monoamine transporter), member 3	-2.99703	-1.00872	0.336574	0
15855	(CD93) CD93 molecule	-2.99347	-1.4675	0.490234	0
6603	(LILRA2) leukocyte immunoglobulin-like receptor, subfamily A (with TM domain), member 2	-2.99322	-1.1393	0.380627	0
9878	(RASGRP1) RAS guanyl releasing protein 1 (calcium and DAG-regulated)	-2.99177	-0.8901	0.297516	0
14524	(SPAG9) sperm associated antigen 9	-2.99111	-0.6611	0.221022	0
20396	(PILRA) paired immunoglobin-like type 2 receptor alpha	-2.98603	-0.92565	0.309993	0
11559	(TALDO1) transaldolase 1	-2.98135	-0.9374	0.314421	0
3489	(ETS2) v-ets erythroblastosis virus E26 oncogene homolog 2 (avian)	-2.98058	-0.744011	0.249619	0
20756	(ZFYVE16) zinc finger, FYVE domain containing 16	-2.98022	-1.42271	0.477384	0
30268	(RAB37) RAB37, member RAS oncogene family	-2.97724	-0.72455	0.243363	0
24876	(GOLGA7) golgi autoantigen, golgin subfamily a, 7	-2.97476	-0.912543	0.306762	0
18246	(CRYL1) crystallin, lambda 1	-2.97153	-0.525429	0.176821	0
6897	(MARK3) MAP/microtubule affinity-regulating kinase 3	-2.97123	-0.6119	0.205941	0
16642	(CXCL16) chemokine (C-X-C motif) ligand 16	-2.97067	-0.9817	0.330464	0
3793	(FOLR2) folate receptor 2 (fetal)	-2.97024	-1.1803	0.397375	0
28979	(KIAA0182) KIAA0182	-2.96579	-0.8456	0.285118	0
1709	(CD9) CD9 molecule	-2.96488	-0.8411	0.283688	0
4038	(FZD1) frizzled homolog 1 (Drosophila)	-2.96439	-1.30896	0.441562	0
23696	(TIPARP) TCDD-inducible poly(ADP-ribose) polymerase	-2.96055	-0.7779	0.262755	0
3826	(FPR1) formyl peptide receptor 1	-2.9605	-1.5662	0.529032	0
2298	(CPA3) carboxypeptidase A3 (mast cell)	-2.95916	-1.19145	0.402631	0
4923	(HK2) hexokinase 2	-2.95514	-0.942	0.318766	0
28856	(RNF166) ring finger protein 166	-2.95467	-0.5714	0.193389	0
11343	(ST13) suppression of tumorigenicity 13 (colon carcinoma) (Hsp70 interacting protein)	-2.95095	-0.991	0.335824	0
1469	(CAMKK1) calcium/calmodulin-dependent protein kinase kinase 1, alpha	-2.95057	-1.16333	0.394272	0
10425	(RPS4Y1) ribosomal protein S4, Y-linked 1	-2.94758	-1.2811	0.434627	0
1449	(CALM3) calmodulin 3 (phosphorylase kinase, delta)	-2.94582	-0.5854	0.198722	0
5232	(HSPA1A) heat shock 70kDa protein 1A	-2.93992	-1.1358	0.386336	0
24932	(C9orf78) chromosome 9 open reading frame 78	-2.93571	-0.998	0.339952	0
10977	(SLC24A3) solute carrier family 24 (sodium/potassium/calcium exchanger), member 3	-2.93315	-1.4482	0.493735	0
11431	(STX16) syntaxin 16	-2.93201	-0.6173	0.210538	0
12919	(ZNF135) zinc finger protein 135	-2.93111	-0.55307	0.188689	0
8812	(PDK4) pyruvate dehydrogenase kinase, isozyme 4	-2.92824	-0.7563	0.258278	0
9841	(RALBP1) ralA binding protein 1	-2.92731	-0.669625	0.228751	0
14450	(LPIN2) lipin 2	-2.9264	-0.8319	0.284274	0
1001	(BCL6) B-cell CLL/lymphoma 6	-2.925	-0.8203	0.280444	0
9309	(PPP2R5A) protein phosphatase 2, regulatory subunit B', alpha isoform	-2.92311	-0.6299	0.21549	0
13075	(ZNF281) zinc finger protein 281	-2.92188	-0.6607	0.226122	0
29831	(NADK) NAD kinase	-2.91989	-0.806	0.276038	0
1634	(CD1A) CD1a molecule	-2.91961	-0.6189	0.21198	0
21755	(CHST13) carbohydrate (chondroitin 4) sulfotransferase 13	-2.91799	-0.8888	0.304593	0
435	(ALOX5) arachidonate 5-lipoxygenase	-2.91701	-0.8751	0.299999	0
25257	(TMEM18) transmembrane protein 18	-2.91595	-0.671087	0.230144	0
4376	(GMPR) guanosine monophosphate reductase	-2.9158	-1.4265	0.489231	0
11055	(SLC6A8) solute carrier family 6 (neurotransmitter transporter, creatine), member 8	-2.91577	-1.8373	0.630125	0
13206	(TRAK2) trafficking protein, kinesin binding 2	-2.91239	-0.8853	0.303977	0
3823	(FOXP1) forkhead box P1	-2.91227	-1.0815	0.37136	0
30267	(RAB11FIP4) RAB11 family interacting protein 4 (class II)	-2.90688	-0.7761	0.266987	0
18707	(GRASP) GRP1 (general receptor for phosphoinositides 1)-associated scaffold protein	-2.9049	-0.606422	0.208758	0
5986	(IL18) interleukin 18 (interferon-gamma-inducing factor)	-2.90489	-0.9791	0.337052	0
10719	(SELENBP1) selenium binding protein 1	-2.90483	-2.0056	0.690435	0
6149	(ITGAM) integrin, alpha M (complement component 3 receptor 3 subunit)	-2.90223	-1.1213	0.386358	0
25321	(SHARPIN) SHANK-associated RH domain interactor	-2.90032	-1.1354	0.391474	0
17867	(NPTN) neuroplastin	-2.90006	-0.88779	0.306128	0
963	(BAZ2B) bromodomain adjacent to zinc finger domain, 2B	-2.8975	-0.9866	0.3405	0
12613	(USP15) ubiquitin specific peptidase 15	-2.8963	-1.1079	0.382523	0
12644	(VAMP3) vesicle-associated membrane protein 3 (cellubrevin)	-2.89422	-0.6884	0.237854	0
5992	(IL1B) interleukin 1, beta	-2.89343	-2.1637	0.747797	0
10631	(CCL4L1) chemokine (C-C motif) ligand 4-like 1	-2.89118	-1.2301	0.425467	0
13588	(FBXO9) F-box protein 9	-2.88514	-0.59	0.204496	0
25629	(FAM105A) family with sequence similarity 105, member A	-2.88502	-0.914114	0.316849	0
9259	(PPIF) peptidylprolyl isomerase F	-2.8827	-0.9884	0.342873	0
814	(ATP2B1) ATPase, Ca++ transporting, plasma membrane 1	-2.88128	-1.36	0.472013	0
12976	(ZNF185) zinc finger protein 185 (LIM domain)	-2.87821	-0.634114	0.220316	0
15708	(PAQR8) progestin and adipoQ receptor family member VIII	-2.87098	-0.7724	0.269037	0
3623	(FCN1) ficolin (collagen/fibrinogen domain containing) 1	-2.86811	-1.09979	0.383455	0
11834	(TKT) transketolase	-2.86791	-0.930356	0.324402	0
4380	(GNA12) guanine nucleotide binding protein (G protein) alpha 12	-2.86685	-1.4697	0.512653	0
21013	(PLXDC2) plexin domain containing 2	-2.86509	-1.0148	0.354195	0
6923	(MBNL1) muscleblind-like (Drosophila)	-2.86404	-0.7252	0.253209	0
20956	(PHACTR2) phosphatase and actin regulator 2	-2.862	-0.873463	0.305193	0
10057	(RNF13) ring finger protein 13	-2.85991	-1.2121	0.423825	0
25900	(C1orf198) chromosome 1 open reading frame 198	-2.857	-1.1947	0.418166	0
12565	(UNC119) unc-119 homolog (C. elegans)	-2.85607	-0.587	0.205527	0
8864	(CFP) complement factor properdin	-2.85519	-0.7616	0.266742	0
6642	(LMO2) LIM domain only 2 (rhombotin-like 1)	-2.85508	-1.2073	0.422861	0
15842	(ERBB2IP) erbb2 interacting protein	-2.84677	-0.956867	0.336123	0
12474	(UBE2D1) ubiquitin-conjugating enzyme E2D 1 (UBC4/5 homolog, yeast)	-2.84426	-1.54138	0.541926	0
9401	(PRKCE) protein kinase C, epsilon	-2.84294	-0.658611	0.231665	0
21729	(IRF2BP2) interferon regulatory factor 2 binding protein 2	-2.83894	-0.5723	0.201589	0
25574	(TRIM62) tripartite motif-containing 62	-2.83717	-0.5864	0.206685	0
25220	(C2orf24) chromosome 2 open reading frame 24	-2.83685	-0.7637	0.269207	0
25666	(KIAA1539) KIAA1539	-2.8361	-0.7545	0.266035	0
2235	(KLF6) Kruppel-like factor 6	-2.83561	-1.0352	0.365071	0
1239	(TMEM59) transmembrane protein 59	-2.83474	-0.891711	0.314565	0
11907	(TNFRSF10D) tumor necrosis factor receptor superfamily, member 10d, decoy with truncated death domain	-2.82825	-0.66057	0.233562	0
15489	(ZNF331) zinc finger protein 331	-2.8244	-0.5969	0.211337	0
7315	(MS4A1) membrane-spanning 4-domains, subfamily A, member 1	-2.81953	-0.9233	0.327466	0
16846	(WTAP) Wilms tumor 1 associated protein	-2.8178	-1.0276	0.364682	0
29554	(UBE2O) ubiquitin-conjugating enzyme E2O	-2.81774	-0.657783	0.233443	0
51	(ABCC1) ATP-binding cassette, sub-family C (CFTR/MRP), member 1	-2.81585	-0.7555	0.268303	0
7858	(NMT2) N-myristoyltransferase 2	-2.81502	-0.6375	0.226464	0
117	(ACO1) aconitase 1, soluble	-2.81479	-0.828	0.29416	0
2345	(CREB1) cAMP responsive element binding protein 1	-2.8143	-0.9827	0.349181	0
11752	(TFE3) transcription factor binding to IGHM enhancer 3	-2.81303	-0.9168	0.325912	0
18469	(ZDHHC2) zinc finger, DHHC-type containing 2	-2.80923	-1.14035	0.40593	0
5964	(IL10RA) interleukin 10 receptor, alpha	-2.80767	-0.6942	0.247251	0
23200	(HBP1) HMG-box transcription factor 1	-2.80517	-0.7887	0.28116	0
7056	(MGEA5) meningioma expressed antigen 5 (hyaluronidase)	-2.80489	-0.675	0.240652	0
21923	(STEAP4) STEAP family member 4	-2.7989	-1.16797	0.417297	0
17177	(CRLF3) cytokine receptor-like factor 3	-2.79823	-1.4067	0.502711	0
15454	(SHOC2) soc-2 suppressor of clear homolog (C. elegans)	-2.79649	-1.03364	0.369622	0
30869	(ZC3H7B) zinc finger CCCH-type containing 7B	-2.79283	-0.786687	0.281681	0
5467	(IGF2R) insulin-like growth factor 2 receptor	-2.7925	-0.7566	0.27094	0
19760	(RUFY1) RUN and FYVE domain containing 1	-2.79222	-0.7574	0.271254	0
8568	(FURIN) furin (paired basic amino acid cleaving enzyme)	-2.78969	-0.6899	0.247304	0
19143	(USP32) ubiquitin specific peptidase 32	-2.78771	-0.9396	0.337051	0
6891	(MAPRE2) microtubule-associated protein, RP/EB family, member 2	-2.78746	-0.6586	0.236272	0
12473	(UBE2B) ubiquitin-conjugating enzyme E2B (RAD6 homolog)	-2.78626	-0.7102	0.254894	0
4868	(HERC2) hect domain and RLD 2	-2.78469	-0.4668	0.167631	0
11184	(SORD) sorbitol dehydrogenase	-2.78429	-1.2503	0.449055	0
17794	(RHOU) ras homolog gene family, member U	-2.78381	-0.95475	0.342965	0
12749	(LAT2) linker for activation of T cells family, member 2	-2.78363	-0.651212	0.233944	0
25076	(NBPF3) neuroblastoma breakpoint family, member 3	-2.78357	-0.88587	0.31825	0
24921	(EIF2AK1) eukaryotic translation initiation factor 2-alpha kinase 1	-2.78089	-0.6462	0.232372	0
12726	(VWF) von Willebrand factor	-2.78044	-0.9938	0.357426	0
17091	(NCSTN) nicastrin	-2.7802	-1.1776	0.423567	0
8975	(PIK3CA) phosphoinositide-3-kinase, catalytic, alpha polypeptide	-2.77226	-0.958	0.345566	0
5270	(DNAJB1) DnaJ (Hsp40) homolog, subfamily B, member 1	-2.76905	-0.5763	0.208122	0
854	(ATP6V1B2) ATPase, H+ transporting, lysosomal 56/58kDa, V1 subunit B2	-2.76555	-0.9536	0.344813	0
9403	(PRKCH) protein kinase C, eta	-2.76367	-0.7995	0.28929	0
11896	(TNFAIP3) tumor necrosis factor, alpha-induced protein 3	-2.76233	-0.8688	0.314517	0
4824	(HBA2) hemoglobin, alpha 2	-2.76208	-1.0936	0.395934	0
25373	(FAM49A) family with sequence similarity 49, member A	-2.75759	-0.6648	0.24108	0
7585	(MYL4) myosin, light chain 4, alkali; atrial, embryonic	-2.75686	-1.6218	0.588277	0
16379	(TRIM22) tripartite motif-containing 22	-2.75013	-1.0117	0.367873	0
6529	(LCP2) lymphocyte cytosolic protein 2 (SH2 domain containing leukocyte protein of 76kDa)	-2.74926	-0.7469	0.271673	0
6397	(KPNA4) karyopherin alpha 4 (importin alpha 3)	-2.74831	-0.934071	0.339872	0
14537	(NPC2) Niemann-Pick disease, type C2	-2.74704	-0.9521	0.346591	0
19077	(NCR3) natural cytotoxicity triggering receptor 3	-2.74587	-0.8991	0.327438	0
24521	(HERC4) hect domain and RLD 4	-2.74303	-1.71539	0.625363	0
500	(ANPEP) alanyl (membrane) aminopeptidase	-2.73963	-1.2496	0.45612	0
9907	(RBMS1) RNA binding motif, single stranded interacting protein 1	-2.73265	-0.8292	0.303442	0
6478	(LAIR2) leukocyte-associated immunoglobulin-like receptor 2	-2.73163	-0.96371	0.352797	0
10020	(RIPK2) receptor-interacting serine-threonine kinase 2	-2.72888	-0.9508	0.348422	0
13291	(GABARAPL2) GABA(A) receptor-associated protein-like 2	-2.72806	-0.8849	0.32437	0
10008	(RHCE) Rh blood group, CcEe antigens	-2.72561	-0.731467	0.268369	0
6015	(IL4R) interleukin 4 receptor	-2.7246	-0.9894	0.363135	0
24595	(DYNC2LI1) dynein, cytoplasmic 2, light intermediate chain 1	-2.72043	-1.02221	0.375754	0
3696	(FGL2) fibrinogen-like 2	-2.71859	-1.0133	0.37273	0
5980	(IL16) interleukin 16 (lymphocyte chemoattractant factor)	-2.71485	-0.8113	0.298838	0
12862	(ZFP36) zinc finger protein 36, C3H type, homolog (mouse)	-2.71234	-0.794	0.292736	0
17789	(LIN7C) lin-7 homolog C (C. elegans)	-2.7123	-0.6999	0.258047	0
7852	(NME4) non-metastatic cells 4, protein expressed in	-2.71204	-0.7036	0.259436	0
6353	(KLHL2) kelch-like 2, Mayven (Drosophila)	-2.70827	-1.01594	0.375126	0
25035	(YOD1) YOD1 OTU deubiquinating enzyme 1 homolog (S. cerevisiae)	-2.70746	-0.665527	0.245812	0
22916	(ZCCHC2) zinc finger, CCHC domain containing 2	-2.70607	-1.00434	0.371143	0
29545	(SUDS3) suppressor of defective silencing 3 homolog (S. cerevisiae)	-2.70168	-0.4866	0.18011	0
30843	(CD302) CD302 molecule	-2.70066	-1.43656	0.531928	0
1683	(CD48) CD48 molecule	-2.70065	-0.9542	0.353323	0
7562	(MYD88) myeloid differentiation primary response gene (88)	-2.69908	-0.9151	0.339042	0
29323	(WDFY4) WDFY family member 4	-2.69829	-0.68703	0.254617	0
16977	(HCST) hematopoietic cell signal transducer	-2.69797	-0.6518	0.241589	0
9106	(PLXNC1) plexin C1	-2.69354	-0.7471	0.277367	0
16105	(C20orf111) chromosome 20 open reading frame 111	-2.6899	-0.5721	0.212685	0
20998	(C6orf62) chromosome 6 open reading frame 62	-2.68869	-0.987517	0.367285	0
7547	(MYBL1) v-myb myeloblastosis viral oncogene homolog (avian)-like 1	-2.68831	-1.2557	0.467097	0
11247	(SPINT2) serine peptidase inhibitor, Kunitz type, 2	-2.68782	-0.6311	0.2348	0
1681	(CD44) CD44 molecule (Indian blood group)	-2.68527	-0.7231	0.269284	0
30085	(C10orf54) chromosome 10 open reading frame 54	-2.68511	-0.805512	0.299993	0
9498	(PSAP) prosaposin	-2.68268	-0.7424	0.276739	0
19895	(GBP5) guanylate binding protein 5	-2.68069	-0.986922	0.368159	0
10646	(XCL2) chemokine (C motif) ligand 2	-2.67937	-0.9115	0.340191	0
1703	(CD83) CD83 molecule	-2.67772	-1.2754	0.4763	0
19692	(NRBF2) nuclear receptor binding factor 2	-2.67223	-1.0125	0.378897	0
6126	(IRS2) insulin receptor substrate 2	-2.6702	-1.04175	0.39014	0
25674	(C1orf149) chromosome 1 open reading frame 149	-2.66632	-0.8619	0.323255	0
292	(ADSS) adenylosuccinate synthase	-2.66525	-0.7423	0.278511	0
8000	(NRGN) neurogranin (protein kinase C substrate, RC3)	-2.66207	-1.0909	0.409794	0
12509	(UBQLN2) ubiquilin 2	-2.65829	-0.7922	0.298011	0
654	(ARF3) ADP-ribosylation factor 3	-2.65552	-0.584933	0.220271	0
26038	(TMEM127) transmembrane protein 127	-2.65452	-0.6253	0.235561	0
7153	(MMD) monocyte to macrophage differentiation-associated	-2.65329	-0.9409	0.354617	0
13709	(DEGS1) degenerative spermatocyte homolog 1, lipid desaturase (Drosophila)	-2.65324	-0.6518	0.245662	0
9824	(RAD52) RAD52 homolog (S. cerevisiae)	-2.65159	-0.784631	0.295909	0
12506	(UBN1) ubinuclein 1	-2.65098	-0.6489	0.244777	0
29508	(KIDINS220) kinase D-interacting substrate, 220kDa	-2.64806	-0.54257	0.204894	0
1136	(BTN2A1) butyrophilin, subfamily 2, member A1	-2.64404	-0.591	0.223521	0
21100	(QKI) quaking homolog, KH domain RNA binding (mouse)	-2.64392	-1.26435	0.47821	0
817	(ATP2B4) ATPase, Ca++ transporting, plasma membrane 4	-2.64367	-0.731225	0.276594	0
2550	(CUGBP2) CUG triplet repeat, RNA binding protein 2	-2.64073	-0.7819	0.296093	0
23847	(ZBTB4) zinc finger and BTB domain containing 4	-2.63651	-0.7023	0.266375	0
4944	(HLA-DQB1) major histocompatibility complex, class II, DQ beta 1	-2.63282	-0.6394	0.242858	0
2053	(CLEC2B) C-type lectin domain family 2, member B	-2.63088	-1.0821	0.411308	0
29051	(KIAA0494) KIAA0494	-2.62915	-0.59	0.224407	0
11065	(SLC7A7) solute carrier family 7 (cationic amino acid transporter, y+ system), member 7	-2.62794	-0.7769	0.295631	0
13238	(C20orf3) chromosome 20 open reading frame 3	-2.62679	-0.7828	0.298006	0
55	(ABCC4) ATP-binding cassette, sub-family C (CFTR/MRP), member 4	-2.62666	-0.7944	0.302437	0
11320	(ABI1) abl-interactor 1	-2.62236	-0.89593	0.34165	0
17146	(ARL2BP) ADP-ribosylation factor-like 2 binding protein	-2.61937	-0.4353	0.166185	0
4620	(GSN) gelsolin (amyloidosis, Finnish type)	-2.61683	-0.8432	0.322221	0
26953	(KIAA1109) KIAA1109	-2.61591	-0.7697	0.294238	0
16693	(GPR162) G protein-coupled receptor 162	-2.61545	-0.868108	0.331916	0
25817	(ZCCHC6) zinc finger, CCHC domain containing 6	-2.6135	-0.471556	0.180431	0
11355	(STAG2) stromal antigen 2	-2.60721	-1.0993	0.421638	0
20498	(C14orf159) chromosome 14 open reading frame 159	-2.60713	-0.5379	0.206318	0
29569	(LIPT1) lipoyltransferase 1	-2.60618	-0.863386	0.331284	0
14078	(BACH2) BTB and CNC homology 1, basic leucine zipper transcription factor 2	-2.60616	-0.7618	0.292308	0
17260	(TNFAIP8) tumor necrosis factor, alpha-induced protein 8	-2.6005	-0.8492	0.326553	0
16812	(CABC1) chaperone, ABC1 activity of bc1 complex homolog (S. pombe)	-2.59956	-0.6597	0.253774	0
19036	(MAST3) microtubule associated serine/threonine kinase 3	-2.59821	-0.8699	0.334808	0
19174	(CMTM3) CKLF-like MARVEL transmembrane domain containing 3	-2.59125	-0.9353	0.360945	0
3704	(FHL3) four and a half LIM domains 3	-2.59021	-0.7884	0.304376	0
24310	(PLEKHO1) pleckstrin homology domain containing, family O member 1	-2.58987	-0.7856	0.303336	0
17931	(SERTAD3) SERTA domain containing 3	-2.58386	-0.515186	0.199386	0
11429	(STX11) syntaxin 11	-2.58302	-0.8906	0.34479	0
19983	(RAB43) RAB43, member RAS oncogene family	-2.58124	-0.6636	0.257086	0
22404	(GIMAP7) GTPase, IMAP family member 7	-2.58102	-0.605657	0.234658	0
4936	(HLA-DOA) major histocompatibility complex, class II, DO alpha	-2.5796	-1.0051	0.389635	0
3619	(FCGR3A) Fc fragment of IgG, low affinity IIIa, receptor (CD16a)	-2.57917	-0.7469	0.289589	0
1602	(CCR1) chemokine (C-C motif) receptor 1	-2.57742	-1.0127	0.392913	0
24187	(CABIN1) calcineurin binding protein 1	-2.57602	-0.6564	0.254812	0
25612	(ZNF654) zinc finger protein 654	-2.56899	-0.7122	0.277229	0
20040	(CAP1) CAP, adenylate cyclase-associated protein 1 (yeast)	-2.56706	-0.6263	0.243975	0
2674	(DAPK1) death-associated protein kinase 1	-2.56383	-1.0894	0.424911	0
16740	(ZBTB11) zinc finger and BTB domain containing 11	-2.56307	-0.9713	0.37896	0
4404	(GNG2) guanine nucleotide binding protein (G protein), gamma 2	-2.56123	-0.87904	0.34321	0
9772	(RAB32) RAB32, member RAS oncogene family	-2.56072	-0.7667	0.299408	0
2888	(DISC1) disrupted in schizophrenia 1	-2.55902	-1.1006	0.430086	0
21219	(ICK) intestinal cell (MAK-like) kinase	-2.5583	-0.867271	0.339003	0
13599	(FBXL3) F-box and leucine-rich repeat protein 3	-2.55755	-1.0716	0.418995	0
20712	(ZDHHC18) zinc finger, DHHC-type containing 18	-2.5562	-0.9166	0.358579	0
21732	(ANTXR2) anthrax toxin receptor 2	-2.55365	-0.7556	0.29589	0
13044	(ZNF250) zinc finger protein 250	-2.55139	-0.814586	0.319271	0
17847	(STK38) serine/threonine kinase 38	-2.55095	-0.5832	0.228621	0
26006	(TTC19) tetratricopeptide repeat domain 19	-2.54702	-0.6197	0.243304	0
7227	(MRAS) muscle RAS oncogene homolog	-2.54696	-0.72042	0.282855	0
26124	(PARP8) poly (ADP-ribose) polymerase family, member 8	-2.54652	-0.5599	0.219869	0
9963	(REPS2) RALBP1 associated Eps domain containing 2	-2.54619	-0.6694	0.262903	0
29127	(FRYL) FRY-like	-2.54208	-0.582722	0.229231	0
10480	(RYBP) RING1 and YY1 binding protein	-2.54201	-0.7945	0.312548	0
29058	(KIAA0513) KIAA0513	-2.54157	-0.9181	0.361234	0
14132	(DOCK9) dedicator of cytokinesis 9	-2.54065	-1.0726	0.422175	0
4537	(P2RY13) purinergic receptor P2Y, G-protein coupled, 13	-2.53953	-0.8707	0.342859	0
28197	(ZNF559) zinc finger protein 559	-2.53842	-0.5785	0.227898	0
9388	(PRKAR1A) protein kinase, cAMP-dependent, regulatory, type I, alpha (tissue specific extinguisher 1)	-2.53462	-0.6685	0.263747	0
7410	(MTA1) metastasis associated 1	-2.53303	-0.495	0.195418	0
23137	(RNF149) ring finger protein 149	-2.53052	-0.7509	0.296737	0
20373	(SPG21) spastic paraplegia 21 (autosomal recessive, Mast syndrome)	-2.52947	-0.464012	0.183443	0
7661	(NCF2) neutrophil cytosolic factor 2	-2.52808	-1.3224	0.523086	0
3014	(DPYSL2) dihydropyrimidinase-like 2	-2.5269	-0.9614	0.380467	0
28881	(INADL) InaD-like (Drosophila)	-2.52684	-0.707489	0.27999	0
8648	(PCBP2) poly(rC) binding protein 2	-2.52611	-0.5853	0.2317	0
19239	(SYT11) synaptotagmin XI	-2.52493	-0.65742	0.260372	0
11821	(TIMP2) TIMP metallopeptidase inhibitor 2	-2.52277	-1.0809	0.428458	0
8752	(PCTP) phosphatidylcholine transfer protein	-2.51941	-0.908	0.360401	0
29178	(FOXJ3) forkhead box J3	-2.51915	-0.5622	0.22317	0
23	(ABAT) 4-aminobutyrate aminotransferase	-2.51846	-0.7581	0.301017	0
30131	(PAQR9) progestin and adipoQ receptor family member IX	-2.51541	-0.747822	0.297296	0
1595	(CCNI) cyclin I	-2.51472	-0.552	0.219508	0
2068	(CLK1) CDC-like kinase 1	-2.51095	-0.8006	0.318844	0
6607	(LILRB3) leukocyte immunoglobulin-like receptor, subfamily B (with TM and ITIM domains), member 3	-2.50837	-1.0761	0.429004	0
12499	(UBE4A) ubiquitination factor E4A (UFD2 homolog, yeast)	-2.50601	-0.7659	0.305625	0
10830	(SH3GL1) SH3-domain GRB2-like 1	-2.50496	-1.1835	0.472463	0
29204	(CCDC23) coiled-coil domain containing 23	-2.50381	-0.521044	0.208101	0
10968	(SLC22A4) solute carrier family 22 (organic cation/ergothioneine transporter), member 4	-2.50192	-0.993256	0.396997	0
24618	(AHCTF1) AT hook containing transcription factor 1	-2.49891	-0.747233	0.299023	0
26057	(C9orf95) chromosome 9 open reading frame 95	-2.49656	-0.860962	0.34486	0
11585	(TBL1X) transducin (beta)-like 1X-linked	-2.49593	-0.7088	0.283982	0
25216	(FAM49B) family with sequence similarity 49, member B	-2.49592	-0.7402	0.296564	0
11319	(SSFA2) sperm specific antigen 2	-2.49554	-0.90672	0.363336	0
4517	(GPR65) G protein-coupled receptor 65	-2.49508	-0.9668	0.387483	0
6860	(MAP3K8) mitogen-activated protein kinase kinase kinase 8	-2.48828	-0.7434	0.29876	0
15488	(IL23A) interleukin 23, alpha subunit p19	-2.48167	-0.798	0.321558	0
29480	(LRG1) leucine-rich alpha-2-glycoprotein 1	-2.48148	-1.13166	0.456043	0
6142	(ITGA6) integrin, alpha 6	-2.48113	-0.743067	0.299488	0
1686	(CD53) CD53 molecule	-2.48067	-0.7335	0.295687	0
473	(AMT) aminomethyltransferase	-2.48064	-0.6749	0.272067	0
2495	(CTBP2) C-terminal binding protein 2	-2.48023	-0.6749	0.272112	0
4512	(GPR56) G protein-coupled receptor 56	-2.4782	-0.6126	0.247196	0
19660	(SLC36A4) solute carrier family 36 (proton/amino acid symporter), member 4	-2.47819	-0.8997	0.363047	0
14210	(UNC84B) unc-84 homolog B (C. elegans)	-2.47311	-0.701783	0.283765	0
1373	(CA2) carbonic anhydrase II	-2.47311	-1.146	0.463384	0
15568	(SH3BGRL3) SH3 domain binding glutamic acid-rich protein like 3	-2.47298	-0.7108	0.287427	0
14188	(AVIL) advillin	-2.47284	-1.27212	0.514436	0
1055	(BLCAP) bladder cancer associated protein	-2.46956	-0.705	0.285476	0
2578	(CYBB) cytochrome b-245, beta polypeptide	-2.46824	-1.1705	0.474224	0
