# Supplementary material for: Gene Expression Patterns of Dengue Virus-Infected Children from Nicaragua Reveal a Distinct Signature of Increased Metabolism
Source: PLoS Negl Trop Dis. 2010 Jun 15;4(6):e710. doi: 10.1371/journal.pntd.0000710 (PMC2886038; doi:10.1371/journal.pntd.0000710)
Supplement: Table S10 — Identification of genes that are significantly different from in vitro transcriptional profiling studies that have been conducted previously through a meta-analysis of 2 separate studies. Only upregulated genes were found in this analysis. (0.06 MB XLS) [file pntd.0000710.s011.xls]

## Sheet: Sheet1
Positive genes (34)
Gene ID	Gene Name	Score(d)	Numerator(r)	Denominator(s+s0)	q-value(%)
5407	(IFIT1) interferon-induced protein with tetratricopeptide repeats 1	12.3019	11.8188	0.960727	0
5411	(IFIT3) interferon-induced protein with tetratricopeptide repeats 3	7.84034	8.1452	1.03888	0
4053	(ISG15) ISG15 ubiquitin-like modifier	5.9758	9.9208	1.66016	0
24368	(HERC5) hect domain and RLD 5	5.78931	9.036	1.56081	0
7532	(MX1) myxovirus (influenza virus) resistance 1, interferon-inducible protein p78 (mouse)	5.71185	9.6988	1.69801	0
8090	(OASL) 2'-5'-oligoadenylate synthetase-like	5.17695	6.6018	1.27523	0
6727	(LY6E) lymphocyte antigen 6 complex, locus E	4.82682	4.8058	0.995645	0
9437	(EIF2AK2) eukaryotic translation initiation factor 2-alpha kinase 2	4.57309	3.7188	0.813193	0
12616	(USP18) ubiquitin specific peptidase 18	4.42039	6.5536	1.48259	0
19102	(DDX58) DEAD (Asp-Glu-Ala-Asp) box polypeptide 58	4.35958	5.40394	1.23956	0
10637	(CXCL10) chemokine (C-X-C motif) ligand 10	4.23098	5.3696	1.26912	0
11312	(TRIM21) tripartite motif-containing 21	3.8638	2.2902	0.592732	0
7854	(NMI) N-myc (and STAT) interactor	3.81012	2.6174	0.686959	0
26072	(HERC6) hect domain and RLD 6	3.68722	5.119	1.38831	0
16938	(IFI44) interferon-induced protein 44	3.65456	4.7386	1.29663	0
12490	(UBE2L6) ubiquitin-conjugating enzyme E2L 6	3.62574	3.5746	0.985895	0
30831	(TDRD7) tudor domain containing 7	3.61783	2.6574	0.734529	0
13328	(IFIT5) interferon-induced protein with tetratricopeptide repeats 5	3.58948	3.6488	1.01653	0
225	(ADAR) adenosine deaminase, RNA-specific	3.54518	2.43	0.685438	0
1508	(CASP7) caspase 7, apoptosis-related cysteine peptidase	3.3901	1.951	0.5755	0
1348	(SAMD9) sterile alpha motif domain containing 9	3.36614	4.1906	1.24493	0
8088	(OAS3) 2'-5'-oligoadenylate synthetase 3, 100kDa	3.30293	5.0556	1.53064	0
1504	(CASP3) caspase 3, apoptosis-related cysteine peptidase	3.20067	1.9612	0.612747	0
18873	(IFIH1) interferon induced with helicase C domain 1	3.18556	6.2378	1.95815	0
6130	(ISG20) interferon stimulated exonuclease gene 20kDa	3.0018	4.2054	1.40096	0
11362	(STAT1) signal transducer and activator of transcription 1, 91kDa	2.92698	4.2992	1.46882	0
16379	(TRIM22) tripartite motif-containing 22	2.91084	2.287	0.785685	0
25942	(DDX60) DEAD (Asp-Glu-Ala-Asp) box polypeptide 60	2.85403	3.8038	1.33278	0
17817	(IFI44L) interferon-induced protein 44-like	2.85039	6.8873	2.41627	0
3071	(DUSP5) dual specificity phosphatase 5	2.84052	2.1478	0.756128	0
23721	(ZC3HAV1) zinc finger CCCH-type, antiviral 1	2.80192	2.5962	0.92658	0
9108	(PMAIP1) phorbol-12-myristate-13-acetate-induced protein 1	2.79149	2.681	0.960419	0
6564	(LGALS3BP) lectin, galactoside-binding, soluble, 3 binding protein	2.78652	3.2984	1.1837	0
6116	(IRF1) interferon regulatory factor 1	2.76	2.0848	0.755363	0
