# Supplementary material for: Gene Expression Patterns of Dengue Virus-Infected Children from Nicaragua Reveal a Distinct Signature of Increased Metabolism
Source: PLoS Negl Trop Dis. 2010 Jun 15;4(6):e710. doi: 10.1371/journal.pntd.0000710 (PMC2886038; doi:10.1371/journal.pntd.0000710)
Supplement: Table S12 — Identification of genes that are significantly different between severe (DSS) versus non severe (Df and DHF) cases through a meta-analysis of 3 separate studies. Genes upregulated in severe DSS patients are shown in red and genes more highly expressed in non severe DF/DHF patients are shown in green. (0.05 MB XLS) [file pntd.0000710.s013.xls]

## Sheet: Sheet1
Genes upregulated in severe dengue patients (25)
Gene ID	Gene Name	Score(d)	Numerator(r)	Denominator(s+s0)	Fold Change	q-value(%)
1462	(CAMK2D) calcium/calmodulin-dependent protein kinase II delta	3.72113	0.873778	0.234815	1.83246	0
19685	(SEPHS1) selenophosphate synthetase 1	3.47709	0.832863	0.239529	1.78122	0
10436	(RPS6KB1) ribosomal protein S6 kinase, 70kDa, polypeptide 1	3.38829	0.694745	0.205043	1.6186	0
29923	(NUCKS1) nuclear casein kinase and cyclin-dependent kinase substrate 1	3.38202	0.60191	0.177974	1.51772	0
23157	(ALG6) asparagine-linked glycosylation 6, alpha-1,3-glucosyltransferase homolog (S. cerevisiae)	3.2463	0.697937	0.214994	1.62218	0
11623	(TCF12) transcription factor 12	3.2227	0.760561	0.236001	1.69415	0
15663	(UGCGL1) UDP-glucose ceramide glucosyltransferase-like 1	3.21539	0.906719	0.281993	1.87478	0
24259	(TPRKB) TP53RK binding protein	3.21489	1.06724	0.331967	2.09541	0
11356	(STAG3) stromal antigen 3	2.98828	0.778151	0.260401	1.71493	0
7989	(NRAS) neuroblastoma RAS viral (v-ras) oncogene homolog	2.97402	0.798118	0.268363	1.73883	0
17271	(RRAS2) related RAS viral (r-ras) oncogene homolog 2	2.91073	0.737085	0.253231	1.6668	0
5269	(HSPE1) heat shock 10kDa protein 1 (chaperonin 10)	2.86295	0.671352	0.234497	1.59256	0
17363	(YAF2) YY1 associated factor 2	2.85672	0.604528	0.211616	1.52048	0
21710	(TBC1D9) TBC1 domain family, member 9 (with GRAM domain)	2.85476	0.678581	0.237702	1.60056	0
10535	(SAR1B) SAR1 homolog B (S. cerevisiae)	2.85058	1.07435	0.376887	2.10577	0
21082	(SEC63) SEC63 homolog (S. cerevisiae)	2.84305	0.711559	0.25028	1.63757	0
8962	(PIGF) phosphatidylinositol glycan anchor biosynthesis, class F	2.79349	0.517102	0.185109	1.43108	0
6346	(KLF12) Kruppel-like factor 12	2.78351	0.707147	0.254049	1.63257	0
29266	(KLHL14) kelch-like 14 (Drosophila)	2.74449	1.2543	0.457025	2.38552	0
14340	(VPS29) vacuolar protein sorting 29 homolog (S. cerevisiae)	2.73223	0.6189	0.226518	1.5357	0
20635	(PSME4) proteasome (prosome, macropain) activator subunit 4	2.71983	0.609137	0.223962	1.52535	0
9861	(RAP2A) RAP2A, member of RAS oncogene family	2.69012	0.938826	0.34899	1.91697	0
12475	(UBE2D2) ubiquitin-conjugating enzyme E2D 2 (UBC4/5 homolog, yeast)	2.68267	0.506189	0.188688	1.42029	0
1123	(KLF9) Kruppel-like factor 9	2.67939	0.456199	0.170262	1.37192	0
11023	(SLC35A3) solute carrier family 35 (UDP-N-acetylglucosamine (UDP-GlcNAc) transporter), member A3	2.67924	0.786316	0.293485	1.72467	0
Genes downregulated in severe dengue patients (7)
Gene ID	Gene Name	Score(d)	Numerator(r)	Denominator(s+s0)	Fold Change	q-value(%)
6570	(LGALS9) lectin, galactoside-binding, soluble, 9	-4.27228	-1.3247	0.310069	0.399232	0
21396	(ABHD5) abhydrolase domain containing 5	-3.35094	-0.639405	0.190814	0.641978	0
13481	(UNC93B1) unc-93 homolog B1 (C. elegans)	-3.13673	-0.509872	0.162549	0.702285	0
29392	(ZNF594) zinc finger protein 594	-3.00868	-1.18145	0.392679	0.440909	0
5113	(HOXB2) homeobox B2	-2.99944	-0.737886	0.246008	0.599617	0
3944	(FRAT1) frequently rearranged in advanced T-cell lymphomas	-2.96834	-0.882141	0.297183	0.542562	0
28637	(LRCH3) leucine-rich repeats and calponin homology (CH) domain containing 3	-2.94891	-0.474365	0.160861	0.719784	0
